# Supplementary material for: Testing the causal relationships of physical activity and sedentary behaviour with mental health and substance use disorders: a Mendelian randomisation study
Source: Mol Psychiatry. 2023 Jul 21;28(8):3429–43. doi: 10.1038/s41380-023-02133-9 (PMC10618087; doi:10.1038/s41380-023-02133-9)
Supplement: Supplementary file 2 — Appendix 2 [file 41380_2023_2133_MOESM2_ESM.xlsx]

## Sheet: Contents
APPENDIX 2
Testing the causal relationships of physical activity and sedentary behaviour with mental health and substance use disorders: A Mendelian Randomisation study
Eleonora Iob, Jean-Baptiste Pingault, Marcus R. Munafò, Brendon Stubbs, Mark S. Gilthorpe, Adam X. Maihofer, Psychiatric Genomics Consortium Posttraumatic Stress Disorder Working Group, Andrea Danese
CONTENTS
eTable2	List of SNPs included in the G1 and G2 genetic instruments for physical activity/sedentary behaviour and mental health/substance use disorders (including Steiger test for each individual SNP)
eTable3	MR estimates from IVW/Wald ratio, Egger, Weighted median, Weighted mode, and RAPS; Direction 1 (physical activity/sedentary behaviour -> mental health/substance use disorders)
eTable4	MR estimates from IVW/Wald ratio, Egger, Weighted median, Weighted mode, and RAPS; Direction 2 (mental health/substance use disorders -> physical activity/sedentary behaviour)
eTable5	Summary table of MR estimates from IVW/Wald ratio, Egger, Weighted median, Weighted mode, and RAPS before and after FDR correction; Direction 1 (physical activity/sedentary behaviour -> mental health/substance use disorders)
eTable6	Summary table of MR estimates from IVW/Wald ratio, Egger, Weighted median, Weighted mode, and RAPS before and after FDR correction; Direction 2 (mental health/substance use disorders -> physical activity/sedentary behaviour)
eTable7	Heterogeneity statistics for IVW and MR-Egger regression
eTable8	Intercept of MR-Egger regression
eTable9	Steiger directionality tests
eTable10	MR-PRESSO tests
eTable11	IVW results before and after Steiger filtering

## Sheet: eTable2
eTable2. Instrument SNPs and SNP-level Steiger test.
Outcome	Exposure	SNP	Effect allele exposure	Other allele exposure	Effect allele outcome	Other allele outcome	Beta exposure	Beta outcome	EAF exposure	EAF outcome	Steiger_direction	Steiger_pval
Depression	Self-reported moderate-vigorous PA (G1)	rs10145335	A	G	A	G	0.0141221	0.00870203	0.250611	0.249	TRUE	0.016011
Depression	Self-reported moderate-vigorous PA (G1)	rs1043595	A	G	A	G	-0.014411	9.9995e-05	0.282865	0.268	TRUE	0.00109695
Depression	Self-reported moderate-vigorous PA (G1)	rs1186721	A	G	A	G	0.01299	0.00890027	0.315844	0.313	TRUE	0.0215875
Depression	Self-reported moderate-vigorous PA (G1)	rs12912808	T	C	T	C	-0.017546	-0.0105959	0.148607	0.15	TRUE	0.0137681
Depression	Self-reported moderate-vigorous PA (G1)	rs1921981	A	G	A	G	-0.013037	-0.002002	0.325647	0.336	TRUE	0.0034811
Depression	Self-reported moderate-vigorous PA (G1)	rs1972763	T	C	T	C	-0.0128383	-0.00749804	0.657628	0.666	TRUE	0.0150755
Depression	Self-reported moderate-vigorous PA (G1)	rs1974771	A	G	A	G	0.0213389	-0.0146975	0.099975	0.108	TRUE	0.0160221
Depression	Self-reported moderate-vigorous PA (G1)	rs2035562	G	A	G	A	0.0138763	-0.0124028	0.672483	0.677	TRUE	0.0263793
Depression	Self-reported moderate-vigorous PA (G1)	rs2114286	G	A	G	A	0.0122453	0.0183982	0.534243	0.549	TRUE	0.151231
Depression	Self-reported moderate-vigorous PA (G1)	rs2854277	T	C	T	C	-0.0320288	-0.0454996	0.082571	0.116	TRUE	0.331922
Depression	Self-reported moderate-vigorous PA (G1)	rs2942127	A	G	A	G	-0.016037	-0.00680309	0.824644	0.806	TRUE	0.0095439
Depression	Self-reported moderate-vigorous PA (G1)	rs2988004	G	T	G	T	0.0131708	-0.0156962	0.442245	0.43	TRUE	0.0567498
Depression	Self-reported moderate-vigorous PA (G1)	rs429358	C	T	C	T	0.0219822	-0.0372958	0.154172	0.104	TRUE	0.0426829
Depression	Self-reported moderate-vigorous PA (G1)	rs4886868	G	T	G	T	0.0124954	-0.00699547	0.585862	0.568	TRUE	0.0129105
Depression	Self-reported moderate-vigorous PA (G1)	rs7326482	T	G	T	G	0.0129605	-0.0292949	0.615163	0.599	TRUE	0.594097
Depression	Self-reported moderate-vigorous PA (G1)	rs77742115	C	T	C	T	0.018348	-0.00169856	0.138319	0.15	TRUE	0.00201898
Depression	Self-reported moderate-vigorous PA (G1)	rs7804463	C	T	C	T	-0.0150095	-0.0204005	0.470424	0.463	TRUE	0.0551328
Depression	Self-reported moderate-vigorous PA (G1)	rs877483	C	T	C	T	-0.0122277	-0.00630011	0.566815	0.564	TRUE	0.0123267
Depression	Self-reported moderate-vigorous PA (G1)	rs921915	C	T	C	T	0.0138882	0.000700245	0.587905	0.597	TRUE	0.000694196
Depression	Self-reported moderate-vigorous PA (G2)	rs10041140	T	A	T	A	-0.012381	0.0124978	0.266796	0.265	TRUE	0.0761658
Depression	Self-reported moderate-vigorous PA (G2)	rs10103580	T	C	T	C	-0.014217	-0.0226956	0.864462	0.87	TRUE	0.27122
Depression	Self-reported moderate-vigorous PA (G2)	rs10145335	A	G	A	G	0.0141221	0.00870203	0.250611	0.249	TRUE	0.016011
Depression	Self-reported moderate-vigorous PA (G2)	rs10157145	C	T	C	T	0.0118141	0.0116982	0.503584	0.496	TRUE	0.0552079
Depression	Self-reported moderate-vigorous PA (G2)	rs1043595	A	G	A	G	-0.014411	9.9995e-05	0.282865	0.268	TRUE	0.00109695
Depression	Self-reported moderate-vigorous PA (G2)	rs10506671	A	G	A	G	0.0192471	0.00059982	0.089273	0.0937	TRUE	0.00622665
Depression	Self-reported moderate-vigorous PA (G2)	rs11048486	A	C	A	C	-0.0138142	-0.0163022	0.164676	0.17	TRUE	0.141623
Depression	Self-reported moderate-vigorous PA (G2)	rs11081859	A	G	A	G	-0.0184737	0.0188021	0.891872	0.879	TRUE	0.077048
Depression	Self-reported moderate-vigorous PA (G2)	rs11096924	A	G	A	G	-0.0107126	-0.010697	0.332609	0.336	TRUE	0.104512
Depression	Self-reported moderate-vigorous PA (G2)	rs112016448	T	C	T	C	0.0617993	0.0282959	0.008627	0.0251	TRUE	0.0337015
Depression	Self-reported moderate-vigorous PA (G2)	rs112308536	G	A	G	A	-0.010861	0.00920221	0.320663	0.307	TRUE	0.0748623
Depression	Self-reported moderate-vigorous PA (G2)	rs112743436	T	C	T	C	-0.0263898	0.0705982	0.036214	0.0397	TRUE	0.929436
Depression	Self-reported moderate-vigorous PA (G2)	rs114243593	G	A	G	A	-0.0268198	-0.0205964	0.052815	0.042	TRUE	0.0194589
Depression	Self-reported moderate-vigorous PA (G2)	rs114524724	G	C	G	C	-0.034654	-0.040998	0.02546	0.025	TRUE	0.0916491
Depression	Self-reported moderate-vigorous PA (G2)	rs115181288	T	C	T	C	0.0229987	0.00529595	0.055009	0.0589	TRUE	0.015548
Depression	Self-reported moderate-vigorous PA (G2)	rs11641100	T	C	T	C	-0.011612	-0.0124978	0.444152	0.445	TRUE	0.0754776
Depression	Self-reported moderate-vigorous PA (G2)	rs117919005	A	C	A	C	-0.0294338	-0.0680005	0.028351	0.0279	TRUE	0.545567
Depression	Self-reported moderate-vigorous PA (G2)	rs1186721	A	G	A	G	0.01299	0.00890027	0.315844	0.313	TRUE	0.0215875
Depression	Self-reported moderate-vigorous PA (G2)	rs11913445	A	C	A	C	-0.0150821	-0.00839514	0.168456	0.165	TRUE	0.0223779
Depression	Self-reported moderate-vigorous PA (G2)	rs12360330	T	C	T	C	0.0156021	0.0330962	0.135156	0.135	TRUE	0.498886
Depression	Self-reported moderate-vigorous PA (G2)	rs1246274	A	G	A	G	0.0144098	-0.0129029	0.859785	0.862	TRUE	0.0803198
Depression	Self-reported moderate-vigorous PA (G2)	rs124672	G	A	G	A	0.010742	0.010697	0.288853	0.305	TRUE	0.100602
Depression	Self-reported moderate-vigorous PA (G2)	rs12912808	T	C	T	C	-0.017546	-0.0105959	0.148607	0.15	TRUE	0.0137681
Depression	Self-reported moderate-vigorous PA (G2)	rs12979056	A	G	A	G	0.0104656	0.0028958	0.457788	0.459	TRUE	0.017646
Depression	Self-reported moderate-vigorous PA (G2)	rs12992633	A	C	A	C	-0.0132122	-0.00210221	0.168574	0.176	TRUE	0.0202469
Depression	Self-reported moderate-vigorous PA (G2)	rs1340704	T	C	T	C	-0.0103036	0.00730327	0.597984	0.605	TRUE	0.057426
Depression	Self-reported moderate-vigorous PA (G2)	rs138557223	T	C	T	C	0.043201	-0.0600048	0.014867	0.0192	TRUE	0.247354
Depression	Self-reported moderate-vigorous PA (G2)	rs139907649	A	G	A	G	0.0593754	-0.0476998	0.008865	0.00759	TRUE	0.0223
Depression	Self-reported moderate-vigorous PA (G2)	rs1469851	T	A	T	A	-0.0136513	0.0229002	0.801655	0.799	TRUE	0.271709
Depression	Self-reported moderate-vigorous PA (G2)	rs150863806	A	G	A	G	-0.0324208	-0.0062998	0.030612	0.0373	TRUE	0.0117569
Depression	Self-reported moderate-vigorous PA (G2)	rs161344	A	C	A	C	0.0102713	-0.016902	0.431718	0.441	TRUE	0.296226
Depression	Self-reported moderate-vigorous PA (G2)	rs17183317	G	A	G	A	0.0220613	0.025205	0.063197	0.07	TRUE	0.126087
Depression	Self-reported moderate-vigorous PA (G2)	rs17238532	G	A	G	A	-0.0104402	-0.0184979	0.337944	0.339	TRUE	0.293891
Depression	Self-reported moderate-vigorous PA (G2)	rs17573850	G	A	G	A	-0.0121171	0.0187955	0.259005	0.245	TRUE	0.232023
Depression	Self-reported moderate-vigorous PA (G2)	rs17778974	C	G	C	G	-0.0187538	-0.0299954	0.078602	0.0756	TRUE	0.268328
Depression	Self-reported moderate-vigorous PA (G2)	rs1873585	G	A	G	A	0.0122221	-0.00380276	0.221962	0.221	TRUE	0.0232255
Depression	Self-reported moderate-vigorous PA (G2)	rs1921981	A	G	A	G	-0.013037	-0.002002	0.325647	0.336	TRUE	0.0034811
Depression	Self-reported moderate-vigorous PA (G2)	rs193162651	T	C	T	C	-0.0367489	0.0329995	0.019627	0.0209	TRUE	0.0612778
Depression	Self-reported moderate-vigorous PA (G2)	rs1972763	T	C	T	C	-0.0128383	-0.00749804	0.657628	0.666	TRUE	0.0150755
Depression	Self-reported moderate-vigorous PA (G2)	rs1974771	A	G	A	G	0.0213389	-0.0146975	0.099975	0.108	TRUE	0.0160221
Depression	Self-reported moderate-vigorous PA (G2)	rs200706	A	G	A	G	0.0109184	0.0227004	0.318805	0.325	TRUE	0.509414
Depression	Self-reported moderate-vigorous PA (G2)	rs2035562	G	A	G	A	0.0138763	-0.0124028	0.672483	0.677	TRUE	0.0263793
Depression	Self-reported moderate-vigorous PA (G2)	rs2070745	G	C	G	C	0.0105109	-0.00639948	0.364831	0.366	TRUE	0.0485847
Depression	Self-reported moderate-vigorous PA (G2)	rs2114286	G	A	G	A	0.0122453	0.0183982	0.534243	0.549	TRUE	0.151231
Depression	Self-reported moderate-vigorous PA (G2)	rs213567	C	T	C	T	-0.00986982	-0.00610135	0.508521	0.526	TRUE	0.0535412
Depression	Self-reported moderate-vigorous PA (G2)	rs2148201	A	G	A	G	0.0106915	0.00079968	0.491253	0.472	TRUE	0.00948737
Depression	Self-reported moderate-vigorous PA (G2)	rs2188172	G	A	G	A	-0.0101844	-0.00469894	0.444665	0.478	TRUE	0.0406871
Depression	Self-reported moderate-vigorous PA (G2)	rs2267443	G	A	G	A	-0.0107708	0.00769957	0.61882	0.618	TRUE	0.0527903
Depression	Self-reported moderate-vigorous PA (G2)	rs2267549	A	G	A	G	-0.0106242	0.0010994	0.45422	0.45	TRUE	0.0118796
Depression	Self-reported moderate-vigorous PA (G2)	rs2283249	G	T	G	T	0.0125268	-0.00239712	0.248107	0.254	TRUE	0.0114726
Depression	Self-reported moderate-vigorous PA (G2)	rs2388195	C	A	C	A	0.0116696	0.0140989	0.439449	0.444	TRUE	0.100018
Depression	Self-reported moderate-vigorous PA (G2)	rs2451292	G	T	G	T	0.0101909	-0.0160013	0.527468	0.524	TRUE	0.26705
Depression	Self-reported moderate-vigorous PA (G2)	rs2494664	G	A	G	A	0.0118275	0.019295	0.459858	0.47	TRUE	0.195564
Depression	Self-reported moderate-vigorous PA (G2)	rs2638463	A	G	A	G	0.0116426	-0.0041988	0.3065	0.319	TRUE	0.0278718
Depression	Self-reported moderate-vigorous PA (G2)	rs2710477	A	T	A	T	0.0205971	0.00449986	0.081249	0.0837	TRUE	0.00902302
Depression	Self-reported moderate-vigorous PA (G2)	rs2721937	T	C	T	C	0.0136958	0.0248975	0.184814	0.198	TRUE	0.372095
Depression	Self-reported moderate-vigorous PA (G2)	rs2764261	G	A	G	A	-0.011374	0.00989883	0.626067	0.633	TRUE	0.0570676
Depression	Self-reported moderate-vigorous PA (G2)	rs2854277	T	C	T	C	-0.0320288	-0.0454996	0.082571	0.116	TRUE	0.331922
Depression	Self-reported moderate-vigorous PA (G2)	rs293567	T	G	T	G	0.0111911	0.00580313	0.331457	0.352	TRUE	0.0300575
Depression	Self-reported moderate-vigorous PA (G2)	rs2942127	A	G	A	G	-0.016037	-0.00680309	0.824644	0.806	TRUE	0.0095439
Depression	Self-reported moderate-vigorous PA (G2)	rs2988004	G	T	G	T	0.0131708	-0.0156962	0.442245	0.43	TRUE	0.0567498
Depression	Self-reported moderate-vigorous PA (G2)	rs35650232	G	T	G	T	0.013043	-0.00730327	0.221382	0.249	TRUE	0.032586
Depression	Self-reported moderate-vigorous PA (G2)	rs3784132	G	A	G	A	0.0110365	0.0191013	0.284824	0.297	TRUE	0.343395
Depression	Self-reported moderate-vigorous PA (G2)	rs3810496	C	T	C	T	-0.0109628	0.00579677	0.616336	0.61	TRUE	0.0282374
Depression	Self-reported moderate-vigorous PA (G2)	rs3936938	A	G	A	G	0.0107906	-0.0172988	0.596867	0.602	TRUE	0.251283
Depression	Self-reported moderate-vigorous PA (G2)	rs4281659	C	T	C	T	-0.0171891	-0.00669752	0.134848	0.127	TRUE	0.010579
Depression	Self-reported moderate-vigorous PA (G2)	rs429358	C	T	C	T	0.0219822	-0.0372958	0.154172	0.104	TRUE	0.0426829
Depression	Self-reported moderate-vigorous PA (G2)	rs4304660	A	G	A	G	0.0114196	-0.00839514	0.726908	0.726	TRUE	0.0567633
Depression	Self-reported moderate-vigorous PA (G2)	rs4538426	G	T	G	T	-0.00979518	0.00719583	0.545812	0.54	TRUE	0.0698004
Depression	Self-reported moderate-vigorous PA (G2)	rs4645950	G	C	G	C	0.0353688	-0.0205964	0.021176	0.023	TRUE	0.0438559
Depression	Self-reported moderate-vigorous PA (G2)	rs466727	C	G	C	G	-0.0109887	-0.0122042	0.671058	0.662	TRUE	0.115191
Depression	Self-reported moderate-vigorous PA (G2)	rs4787924	A	G	A	G	0.01087	0.0141987	0.525425	0.522	TRUE	0.141162
Depression	Self-reported moderate-vigorous PA (G2)	rs4800990	T	C	T	C	0.01063	0.00600195	0.565571	0.575	TRUE	0.0331501
Depression	Self-reported moderate-vigorous PA (G2)	rs4821271	C	G	C	G	-0.0134291	0.00600195	0.781523	0.778	TRUE	0.0189696
Depression	Self-reported moderate-vigorous PA (G2)	rs4850842	A	G	A	G	0.0117108	-0.00369682	0.569702	0.561	TRUE	0.0105923
Depression	Self-reported moderate-vigorous PA (G2)	rs4872389	T	C	T	C	0.0120029	0.00799793	0.229526	0.231	TRUE	0.0527884
Depression	Self-reported moderate-vigorous PA (G2)	rs4886868	G	T	G	T	0.0124954	-0.00699547	0.585862	0.568	TRUE	0.0129105
Depression	Self-reported moderate-vigorous PA (G2)	rs4906229	C	A	C	A	0.0128744	-0.00380276	0.754973	0.745	TRUE	0.0127559
Depression	Self-reported moderate-vigorous PA (G2)	rs4937066	T	C	T	C	-0.0124678	-0.0253999	0.203402	0.192	TRUE	0.478991
Depression	Self-reported moderate-vigorous PA (G2)	rs527737	T	C	T	C	0.0121001	0.0133011	0.578191	0.574	TRUE	0.0690403
Depression	Self-reported moderate-vigorous PA (G2)	rs539510	C	T	C	T	-0.0112559	-0.00730327	0.699856	0.66	TRUE	0.0474028
Depression	Self-reported moderate-vigorous PA (G2)	rs56293069	C	G	C	G	-0.0139106	0.0184979	0.246149	0.247	TRUE	0.112449
Depression	Self-reported moderate-vigorous PA (G2)	rs56947091	T	C	T	C	0.0113582	-0.00719583	0.509637	0.502	TRUE	0.0268204
Depression	Self-reported moderate-vigorous PA (G2)	rs57721256	G	A	G	A	0.0191604	0.0213973	0.069999	0.07	TRUE	0.136289
Depression	Self-reported moderate-vigorous PA (G2)	rs61301535	G	C	G	C	0.045874	-0.0553022	0.012955	0.009	TRUE	0.0815935
Depression	Self-reported moderate-vigorous PA (G2)	rs61780535	T	C	T	C	-0.0141913	-0.0212032	0.202076	0.191	TRUE	0.141407
Depression	Self-reported moderate-vigorous PA (G2)	rs61884414	G	T	G	T	0.0170894	0.0182964	0.093684	0.097	TRUE	0.124509
Depression	Self-reported moderate-vigorous PA (G2)	rs61928076	A	G	A	G	0.0244418	0.0648978	0.04484	0.0308	TRUE	0.475972
Depression	Self-reported moderate-vigorous PA (G2)	rs61975407	T	C	T	C	0.0106587	0.000499875	0.54803	0.527	TRUE	0.00922145
Depression	Self-reported moderate-vigorous PA (G2)	rs62253220	A	G	A	G	-0.0160238	-0.0206007	0.110146	0.101	TRUE	0.157502
Depression	Self-reported moderate-vigorous PA (G2)	rs62352768	A	T	A	T	0.0278287	-0.0182964	0.045096	0.044	TRUE	0.0350318
Depression	Self-reported moderate-vigorous PA (G2)	rs6497882	G	A	G	A	-0.0105088	0.0170953	0.595523	0.609	TRUE	0.265084
Depression	Self-reported moderate-vigorous PA (G2)	rs662638	C	T	C	T	-0.0117242	0.0226035	0.555775	0.584	TRUE	0.366985
Depression	Self-reported moderate-vigorous PA (G2)	rs67432617	C	A	C	A	-0.0151733	0.00729656	0.194733	0.195	TRUE	0.0122372
Depression	Self-reported moderate-vigorous PA (G2)	rs6743932	A	G	A	G	0.0127959	-0.00739729	0.197271	0.187	TRUE	0.0417853
Depression	Self-reported moderate-vigorous PA (G2)	rs6812265	T	C	T	C	-0.0113658	-0.00879859	0.452332	0.447	TRUE	0.0409983
Depression	Self-reported moderate-vigorous PA (G2)	rs6846809	G	A	G	A	-0.00985031	-0.00529595	0.547992	0.549	TRUE	0.0463094
Depression	Self-reported moderate-vigorous PA (G2)	rs719263	C	T	C	T	0.0131202	-0.00019998	0.804916	0.788	TRUE	0.00937562
Depression	Self-reported moderate-vigorous PA (G2)	rs7233752	G	A	G	A	-0.0129616	0.0164038	0.194974	0.205	TRUE	0.166911
Depression	Self-reported moderate-vigorous PA (G2)	rs72638967	T	C	T	C	0.0379765	0.00679685	0.019141	0.0203	TRUE	0.0133267
Depression	Self-reported moderate-vigorous PA (G2)	rs72920838	T	C	T	C	-0.016725	-0.0156011	0.11065	0.106	TRUE	0.0744313
Depression	Self-reported moderate-vigorous PA (G2)	rs7326482	T	G	T	G	0.0129605	-0.0292949	0.615163	0.599	TRUE	0.594097
Depression	Self-reported moderate-vigorous PA (G2)	rs7350910	T	C	T	C	0.0143287	-0.00450011	0.152136	0.145	TRUE	0.0246801
Depression	Self-reported moderate-vigorous PA (G2)	rs749256	C	T	C	T	-0.0132545	0.0075988	0.750187	0.749	TRUE	0.0225335
Depression	Self-reported moderate-vigorous PA (G2)	rs7652008	C	T	C	T	0.0106375	0.00190181	0.462943	0.456	TRUE	0.0124839
Depression	Self-reported moderate-vigorous PA (G2)	rs7690846	C	T	C	T	-0.0103381	-0.0100988	0.516076	0.502	TRUE	0.0815733
Depression	Self-reported moderate-vigorous PA (G2)	rs7771065	G	T	G	T	-0.0124841	-0.0162965	0.189577	0.177	TRUE	0.182686
Depression	Self-reported moderate-vigorous PA (G2)	rs77742115	C	T	C	T	0.018348	-0.00169856	0.138319	0.15	TRUE	0.00201898
Depression	Self-reported moderate-vigorous PA (G2)	rs7804463	C	T	C	T	-0.0150095	-0.0204005	0.470424	0.463	TRUE	0.0551328
Depression	Self-reported moderate-vigorous PA (G2)	rs79047930	T	C	T	C	-0.040584	0.0318959	0.014582	0.0185	TRUE	0.0691948
Depression	Self-reported moderate-vigorous PA (G2)	rs80014012	C	A	C	A	0.0200538	0.0328022	0.074719	0.073	TRUE	0.174184
Depression	Self-reported moderate-vigorous PA (G2)	rs8058726	T	A	T	A	0.0113945	-0.00139902	0.287813	0.286	TRUE	0.0123682
Depression	Self-reported moderate-vigorous PA (G2)	rs862490	C	T	C	T	0.0107762	-0.00169856	0.641541	0.625	TRUE	0.0135088
Depression	Self-reported moderate-vigorous PA (G2)	rs877483	C	T	C	T	-0.0122277	-0.00630011	0.566815	0.564	TRUE	0.0123267
Depression	Self-reported moderate-vigorous PA (G2)	rs921915	C	T	C	T	0.0138882	0.000700245	0.587905	0.597	TRUE	0.000694196
Depression	Self-reported moderate-vigorous PA (G2)	rs9315419	A	G	A	G	0.0126343	0.00770028	0.197928	0.208	TRUE	0.0504217
Depression	Self-reported moderate-vigorous PA (G2)	rs9397272	A	G	A	G	-0.0102011	-0.0120017	0.381696	0.39	TRUE	0.149482
Depression	Self-reported moderate-vigorous PA (G2)	rs9446663	A	C	A	C	-0.0126591	-0.00800193	0.296468	0.298	TRUE	0.0244989
Depression	Self-reported moderate-vigorous PA (G2)	rs9570078	C	G	C	G	0.0117371	-0.0034961	0.757352	0.747	TRUE	0.0239318
Depression	Self-reported moderate-vigorous PA (G2)	rs9579775	C	A	C	A	-0.0156924	0.0278029	0.135249	0.111	TRUE	0.201747
Depression	Self-reported moderate-vigorous PA (G2)	rs9584870	C	T	C	T	0.0109793	-0.0131038	0.366582	0.374	TRUE	0.131967
Depression	Self-reported moderate-vigorous PA (G2)	rs973621	A	T	A	T	0.00985159	-0.014799	0.526188	0.502	TRUE	0.258085
Depression	Self-reported moderate-vigorous PA (G2)	rs974471	A	G	A	G	-0.0135968	0.0188021	0.771489	0.761	TRUE	0.157071
Depression	Self-reported moderate-vigorous PA (G2)	rs9919769	G	A	G	A	0.0124193	0.00559563	0.226328	0.226	TRUE	0.0280809
Depression	Accelerometer-based PA, mean acceleration (G1)	rs11012732	G	A	G	A	-0.224986	0.00780034	0.332193	0.336	TRUE	2.31521e-05
Depression	Accelerometer-based PA, mean acceleration (G1)	rs12522261	A	G	A	G	-0.210522	0.00179838	0.343473	0.349	TRUE	1.54169e-05
Depression	Accelerometer-based PA, mean acceleration (G1)	rs148193266	C	A	C	A	0.510362	-0.0374981	0.042668	0.05	TRUE	0.000565576
Depression	Accelerometer-based PA, mean acceleration (G1)	rs34517439	A	C	A	C	-0.30792	0.026603	0.120938	0.122	TRUE	0.000752905
Depression	Accelerometer-based PA, mean acceleration (G1)	rs59499656	T	A	T	A	0.228253	0.00230265	0.344493	0.356	TRUE	3.00173e-06
Depression	Accelerometer-based PA, mean acceleration (G1)	rs6775319	T	A	T	A	-0.225081	0.0186019	0.729248	0.726	TRUE	0.000771252
Depression	Accelerometer-based PA, mean acceleration (G1)	rs9293503	C	T	C	T	-0.328953	0.0133994	0.111505	0.118	TRUE	6.98626e-05
Depression	Accelerometer-based PA, mean acceleration (G2)	rs1000947	C	T	C	T	0.168364	0.00599795	0.352856	0.349	TRUE	0.00127535
Depression	Accelerometer-based PA, mean acceleration (G2)	rs10120942	A	C	A	C	-0.172079	0.0102968	0.569751	0.568	TRUE	0.00179347
Depression	Accelerometer-based PA, mean acceleration (G2)	rs10267346	C	T	C	T	0.247574	-0.0109004	0.124169	0.121	TRUE	0.00149756
Depression	Accelerometer-based PA, mean acceleration (G2)	rs10415609	G	A	G	A	-0.265302	0.0277001	0.87787	0.884	TRUE	0.00659011
Depression	Accelerometer-based PA, mean acceleration (G2)	rs10465070	T	C	T	C	0.182434	-0.0162005	0.734225	0.748	TRUE	0.0075998
Depression	Accelerometer-based PA, mean acceleration (G2)	rs10475334	A	G	A	G	-0.249018	-0.00640044	0.128381	0.133	TRUE	0.000587493
Depression	Accelerometer-based PA, mean acceleration (G2)	rs10809491	C	T	C	T	-0.201069	0.0121029	0.254619	0.259	TRUE	0.00127621
Depression	Accelerometer-based PA, mean acceleration (G2)	rs10880697	C	G	C	G	0.203656	-0.0188974	0.338971	0.329	TRUE	0.00161701
Depression	Accelerometer-based PA, mean acceleration (G2)	rs10912763	T	C	T	C	-0.202184	-0.00040008	0.244031	0.236	TRUE	0.000123007
Depression	Accelerometer-based PA, mean acceleration (G2)	rs11012732	G	A	G	A	-0.224986	0.00780034	0.332193	0.336	TRUE	2.31521e-05
Depression	Accelerometer-based PA, mean acceleration (G2)	rs11157124	G	A	G	A	0.171359	0.00739729	0.337281	0.339	TRUE	0.00172552
Depression	Accelerometer-based PA, mean acceleration (G2)	rs1121427	T	A	T	A	-0.162809	0.0196008	0.424507	0.43	TRUE	0.0198888
Depression	Accelerometer-based PA, mean acceleration (G2)	rs112779734	C	T	C	T	-0.18962	0.0217038	0.30766	0.289	TRUE	0.00831069
Depression	Accelerometer-based PA, mean acceleration (G2)	rs11522323	C	T	C	T	-0.163862	-0.00720399	0.53811	0.505	TRUE	0.00126664
Depression	Accelerometer-based PA, mean acceleration (G2)	rs11548275	T	C	T	C	0.537019	0.0369007	0.024867	0.018	TRUE	0.0016904
Depression	Accelerometer-based PA, mean acceleration (G2)	rs1174921	C	T	C	T	-0.166171	0.0199986	0.581638	0.593	TRUE	0.018244
Depression	Accelerometer-based PA, mean acceleration (G2)	rs11865683	G	C	G	C	0.183413	-0.000299955	0.471857	0.472	TRUE	4.98049e-05
Depression	Accelerometer-based PA, mean acceleration (G2)	rs12045968	G	T	G	T	0.238838	-0.00939572	0.217069	0.219	TRUE	0.000102311
Depression	Accelerometer-based PA, mean acceleration (G2)	rs12205221	G	C	G	C	0.167024	0.000500125	0.378028	0.386	TRUE	0.000360814
Depression	Accelerometer-based PA, mean acceleration (G2)	rs12446623	G	T	G	T	0.244558	0.00409839	0.145464	0.139	TRUE	0.000278616
Depression	Accelerometer-based PA, mean acceleration (G2)	rs12448218	A	G	A	G	0.187783	-0.00520351	0.339338	0.327	TRUE	0.000276628
Depression	Accelerometer-based PA, mean acceleration (G2)	rs12460611	G	A	G	A	-0.188395	-0.00139902	0.323002	0.319	TRUE	0.000134511
Depression	Accelerometer-based PA, mean acceleration (G2)	rs12522261	A	G	A	G	-0.210522	0.00179838	0.343473	0.349	TRUE	1.54169e-05
Depression	Accelerometer-based PA, mean acceleration (G2)	rs1268539	A	C	A	C	0.188939	0.0125015	0.418729	0.42	TRUE	0.000821144
Depression	Accelerometer-based PA, mean acceleration (G2)	rs13125511	T	C	T	C	-0.185984	0.0182033	0.26683	0.256	TRUE	0.00909325
Depression	Accelerometer-based PA, mean acceleration (G2)	rs13188076	T	G	T	G	0.194529	0.00699547	0.230267	0.227	TRUE	0.00113987
Depression	Accelerometer-based PA, mean acceleration (G2)	rs1319603	C	T	C	T	-0.168594	-0.0036035	0.425791	0.422	TRUE	0.000513179
Depression	Accelerometer-based PA, mean acceleration (G2)	rs139552414	T	C	T	C	0.554808	0.0116024	0.023478	0.0195	TRUE	0.000422806
Depression	Accelerometer-based PA, mean acceleration (G2)	rs144277946	T	C	T	C	-0.566035	0.00689617	0.022872	0.0195	TRUE	0.000340823
Depression	Accelerometer-based PA, mean acceleration (G2)	rs144567362	G	T	G	T	0.20899	0.0303974	0.724492	0.67	TRUE	0.0120061
Depression	Accelerometer-based PA, mean acceleration (G2)	rs148193266	C	A	C	A	0.510362	-0.0374981	0.042668	0.05	TRUE	0.000565576
Depression	Accelerometer-based PA, mean acceleration (G2)	rs148611205	G	A	G	A	1.47473	-0.0906996	0.003984	0.008	TRUE	0.00270596
Depression	Accelerometer-based PA, mean acceleration (G2)	rs149857993	C	G	C	G	-0.668888	0.00059982	0.016108	0.0213	TRUE	0.000241686
Depression	Accelerometer-based PA, mean acceleration (G2)	rs1550435	C	T	C	T	-0.199869	0.0103029	0.428898	0.436	TRUE	0.000180956
Depression	Accelerometer-based PA, mean acceleration (G2)	rs159963	A	C	A	C	-0.1725	-0.0322959	0.577514	0.558	TRUE	0.0866105
Depression	Accelerometer-based PA, mean acceleration (G2)	rs1668835	A	T	A	T	0.197904	-0.00130085	0.311721	0.311	TRUE	6.73438e-05
Depression	Accelerometer-based PA, mean acceleration (G2)	rs16860042	C	T	C	T	0.287732	-0.0172012	0.096455	0.096	TRUE	0.00179144
Depression	Accelerometer-based PA, mean acceleration (G2)	rs1705720	G	A	G	A	0.166679	0.00749804	0.376549	0.365	TRUE	0.00185794
Depression	Accelerometer-based PA, mean acceleration (G2)	rs17135735	T	C	T	C	-0.339979	0.0127978	0.0708	0.0698	TRUE	0.000553718
Depression	Accelerometer-based PA, mean acceleration (G2)	rs2220901	T	C	T	C	0.171035	0.0141001	0.666906	0.657	TRUE	0.00680684
Depression	Accelerometer-based PA, mean acceleration (G2)	rs2683156	C	T	C	T	-0.16499	-0.0179971	0.439734	0.428	TRUE	0.011788
Depression	Accelerometer-based PA, mean acceleration (G2)	rs34517439	A	C	A	C	-0.30792	0.026603	0.120938	0.122	TRUE	0.000752905
Depression	Accelerometer-based PA, mean acceleration (G2)	rs34910	G	T	G	T	0.18671	0.0208968	0.277666	0.279	TRUE	0.0131466
Depression	Accelerometer-based PA, mean acceleration (G2)	rs4621706	T	C	T	C	-0.169205	0.0133011	0.54324	0.541	TRUE	0.00412137
Depression	Accelerometer-based PA, mean acceleration (G2)	rs4640189	T	C	T	C	0.35077	-0.00339576	0.065954	0.0659	TRUE	0.000171364
Depression	Accelerometer-based PA, mean acceleration (G2)	rs4906247	A	C	A	C	-0.174572	0.00529595	0.650056	0.646	TRUE	0.000731627
Depression	Accelerometer-based PA, mean acceleration (G2)	rs4921269	C	A	C	A	0.174661	-0.001998	0.610212	0.606	TRUE	0.000250639
Depression	Accelerometer-based PA, mean acceleration (G2)	rs4985489	C	G	C	G	-0.167147	0.00840458	0.383848	0.389	TRUE	0.00186264
Depression	Accelerometer-based PA, mean acceleration (G2)	rs56122980	A	G	A	G	0.16793	0.0164047	0.388585	0.384	TRUE	0.00892997
Depression	Accelerometer-based PA, mean acceleration (G2)	rs59499656	T	A	T	A	0.228253	0.00230265	0.344493	0.356	TRUE	3.00173e-06
Depression	Accelerometer-based PA, mean acceleration (G2)	rs6081105	G	A	G	A	0.183157	0.005103	0.601206	0.604	TRUE	0.000254779
Depression	Accelerometer-based PA, mean acceleration (G2)	rs62045887	C	T	C	T	0.193611	0.0181029	0.246823	0.244	TRUE	0.00598883
Depression	Accelerometer-based PA, mean acceleration (G2)	rs62125156	C	A	C	A	-0.204145	0.00619918	0.212472	0.217	TRUE	0.000714878
Depression	Accelerometer-based PA, mean acceleration (G2)	rs62168614	A	G	A	G	-0.198303	-0.00820356	0.292489	0.318	TRUE	0.000412506
Depression	Accelerometer-based PA, mean acceleration (G2)	rs62378690	T	C	T	C	-0.549754	0.0619038	0.022189	0.024	TRUE	0.0105812
Depression	Accelerometer-based PA, mean acceleration (G2)	rs6541235	T	C	T	C	-0.252084	0.0291024	0.14779	0.154	TRUE	0.00850169
Depression	Accelerometer-based PA, mean acceleration (G2)	rs6775319	T	A	T	A	-0.225081	0.0186019	0.729248	0.726	TRUE	0.000771252
Depression	Accelerometer-based PA, mean acceleration (G2)	rs73249344	G	A	G	A	0.218761	-0.00410158	0.186159	0.188	TRUE	0.000360793
Depression	Accelerometer-based PA, mean acceleration (G2)	rs73715570	T	C	T	C	0.202652	0.0120965	0.229703	0.234	TRUE	0.00132992
Depression	Accelerometer-based PA, mean acceleration (G2)	rs75321673	G	A	G	A	0.42428	-0.00229736	0.040487	0.045	TRUE	0.000362136
Depression	Accelerometer-based PA, mean acceleration (G2)	rs7557793	C	T	C	T	0.201462	0.00820356	0.221283	0.232	TRUE	0.00109567
Depression	Accelerometer-based PA, mean acceleration (G2)	rs75708684	G	A	G	A	-0.414125	0.0460963	0.039811	0.046	TRUE	0.0178884
Depression	Accelerometer-based PA, mean acceleration (G2)	rs7591144	A	G	A	G	0.172901	-0.0163022	0.387218	0.386	TRUE	0.00643133
Depression	Accelerometer-based PA, mean acceleration (G2)	rs75972257	A	C	A	C	-0.312838	0.00760104	0.08837	0.0914	TRUE	0.000275664
Depression	Accelerometer-based PA, mean acceleration (G2)	rs76223101	A	G	A	G	0.386141	-0.0275973	0.051365	0.051	TRUE	0.00283297
Depression	Accelerometer-based PA, mean acceleration (G2)	rs7626095	T	C	T	C	0.175629	0.001998	0.437545	0.42	TRUE	0.000213447
Depression	Accelerometer-based PA, mean acceleration (G2)	rs7658462	T	C	T	C	-0.234371	0.0135971	0.171588	0.175	TRUE	0.000766129
Depression	Accelerometer-based PA, mean acceleration (G2)	rs77824520	C	G	C	G	0.494478	0.0467977	0.02831	0.0284	TRUE	0.00780384
Depression	Accelerometer-based PA, mean acceleration (G2)	rs7841628	T	C	T	C	0.263714	0.0235993	0.111746	0.111	TRUE	0.00389048
Depression	Accelerometer-based PA, mean acceleration (G2)	rs78982639	A	G	A	G	-0.882362	-0.0244976	0.011414	0.0176	TRUE	0.000138306
Depression	Accelerometer-based PA, mean acceleration (G2)	rs791273	G	A	G	A	0.222009	-0.0145043	0.25191	0.256	TRUE	0.000545088
Depression	Accelerometer-based PA, mean acceleration (G2)	rs8033999	C	T	C	T	-0.162574	-0.00149888	0.530148	0.569	TRUE	0.000423769
Depression	Accelerometer-based PA, mean acceleration (G2)	rs8038497	C	G	C	G	0.194414	-0.0162005	0.763058	0.756	TRUE	0.00563625
Depression	Accelerometer-based PA, mean acceleration (G2)	rs9293503	C	T	C	T	-0.328953	0.0133994	0.111505	0.118	TRUE	6.98626e-05
Depression	Accelerometer-based PA, mean acceleration (G2)	rs9300002	C	T	C	T	0.174574	0.00839514	0.421142	0.431	TRUE	0.00103824
Depression	Accelerometer-based PA, mean acceleration (G2)	rs9403122	T	C	T	C	0.260999	-0.0164953	0.106973	0.105	TRUE	0.00341143
Depression	Accelerometer-based PA, mean acceleration (G2)	rs945890	T	A	T	A	0.208756	-0.0118001	0.71278	0.714	TRUE	0.000488352
Depression	Accelerometer-based PA, mean acceleration (G2)	rs9529057	A	G	A	G	0.17409	-0.0129029	0.473526	0.457	TRUE	0.00243017
Depression	Accelerometer-based PA, mean acceleration (G2)	rs9938281	G	A	G	A	0.192378	-0.0133011	0.525964	0.526	TRUE	0.000702061
Depression	Accelerometer-based moderate PA (G1)	rs10849145	T	C	T	C	0.0351572	0.0264959	0.825346	0.84	TRUE	0.00093903
Depression	Accelerometer-based moderate PA (G2)	rs10849145	T	C	T	C	0.0351572	0.0264959	0.825346	0.84	TRUE	0.00093903
Depression	Accelerometer-based moderate PA (G2)	rs10853084	A	G	A	G	0.0227785	-0.0266007	0.33317	0.33	TRUE	0.0351518
Depression	Accelerometer-based moderate PA (G2)	rs10927491	C	T	C	T	0.0246949	-0.0117013	0.766783	0.775	TRUE	0.00290238
Depression	Accelerometer-based moderate PA (G2)	rs11158800	G	A	G	A	0.0207608	-0.00919757	0.503054	0.491	TRUE	0.00277026
Depression	Accelerometer-based moderate PA (G2)	rs111736128	C	T	C	T	-0.068521	0.0562	0.972379	0.9695	TRUE	0.00615827
Depression	Accelerometer-based moderate PA (G2)	rs112331800	G	A	G	A	-0.075154	-0.0188021	0.980527	0.9817	TRUE	0.00108937
Depression	Accelerometer-based moderate PA (G2)	rs113243862	G	A	G	A	-0.0683694	0.0212951	0.974396	0.9756	TRUE	0.000923838
Depression	Accelerometer-based moderate PA (G2)	rs118147078	C	T	C	T	-0.074159	0.00670241	0.977523	0.9859	TRUE	0.000257805
Depression	Accelerometer-based moderate PA (G2)	rs13164534	C	T	C	T	-0.0282074	0.014596	0.809896	0.801	TRUE	0.00204737
Depression	Accelerometer-based moderate PA (G2)	rs138677488	T	C	T	C	0.039229	-0.0401972	0.902104	0.947	TRUE	0.00640441
Depression	Accelerometer-based moderate PA (G2)	rs141952124	G	A	G	A	0.0779412	-0.0240973	0.977403	0.9762	TRUE	0.000494291
Depression	Accelerometer-based moderate PA (G2)	rs143893080	C	A	C	A	0.0991718	-0.101003	0.985181	0.99237	TRUE	0.0024086
Depression	Accelerometer-based moderate PA (G2)	rs144788391	T	C	T	C	-0.0770072	0.00689617	0.975072	0.98	TRUE	0.00013187
Depression	Accelerometer-based moderate PA (G2)	rs147568733	G	A	G	A	-0.078163	0.0538017	0.973357	0.9856	TRUE	0.000336325
Depression	Accelerometer-based moderate PA (G2)	rs157595	A	G	A	G	-0.0228487	0.00899938	0.385068	0.405	TRUE	0.00110822
Depression	Accelerometer-based moderate PA (G2)	rs17244293	G	A	G	A	0.0557245	-0.0160997	0.947093	0.9459	TRUE	0.000169968
Depression	Accelerometer-based moderate PA (G2)	rs183671	T	G	T	G	0.0810548	-0.0105959	0.022462	0.0341	TRUE	0.000122516
Depression	Accelerometer-based moderate PA (G2)	rs186056728	C	G	C	G	-0.0614008	0.00799793	0.967596	0.974	TRUE	0.000520449
Depression	Accelerometer-based moderate PA (G2)	rs2472785	T	C	T	C	-0.0249929	-0.00470103	0.231649	0.233	TRUE	0.000761007
Depression	Accelerometer-based moderate PA (G2)	rs2764021	G	A	G	A	-0.023276	-0.00620074	0.374698	0.376	TRUE	0.000431078
Depression	Accelerometer-based moderate PA (G2)	rs35609661	A	G	A	G	-0.0613694	-0.0209989	0.970161	0.974	TRUE	0.00120766
Depression	Accelerometer-based moderate PA (G2)	rs35835531	G	A	G	A	0.0321471	-0.0182033	0.129671	0.136	TRUE	0.00337865
Depression	Accelerometer-based moderate PA (G2)	rs57045379	T	C	T	C	-0.0328926	-0.00429923	0.883376	0.89	TRUE	0.000558779
Depression	Accelerometer-based moderate PA (G2)	rs61776614	C	T	C	T	-0.0441372	0.0135007	0.924545	0.9347	TRUE	0.000377358
Depression	Accelerometer-based moderate PA (G2)	rs62092069	G	A	G	A	-0.0259931	-0.00279609	0.627375	0.615	TRUE	3.06349e-05
Depression	Accelerometer-based moderate PA (G2)	rs62167846	T	C	T	C	-0.0273298	0.00499749	0.811456	0.83	TRUE	0.000730635
Depression	Accelerometer-based moderate PA (G2)	rs6533629	G	A	G	A	-0.0224745	-0.0164047	0.570708	0.58	TRUE	0.00509878
Depression	Accelerometer-based moderate PA (G2)	rs7046512	T	C	T	C	0.0248924	-0.000500125	0.774025	0.783	TRUE	0.000354981
Depression	Accelerometer-based moderate PA (G2)	rs7106125	G	C	G	C	-0.0244324	0.0108992	0.74692	0.758	TRUE	0.00225342
Depression	Accelerometer-based moderate PA (G2)	rs71444403	T	C	T	C	0.0463266	-0.0187038	0.940351	0.944	TRUE	0.00141657
Depression	Accelerometer-based moderate PA (G2)	rs75892815	G	A	G	A	0.0777894	-0.00600195	0.979774	0.9894	TRUE	0.000313511
Depression	Accelerometer-based moderate PA (G2)	rs76187114	A	T	A	T	0.0537838	-0.0188974	0.954261	0.942	TRUE	0.000814168
Depression	Accelerometer-based moderate PA (G2)	rs7648171	T	C	T	C	0.0290056	-0.00619918	0.796256	0.794	TRUE	0.000204929
Depression	Accelerometer-based moderate PA (G2)	rs7874842	G	A	G	A	0.0273471	-0.0184979	0.825025	0.821	TRUE	0.00779753
Depression	Accelerometer-based moderate PA (G2)	rs80012273	A	C	A	C	-0.0469056	-0.0385018	0.938926	0.947	TRUE	0.00588615
Depression	Accelerometer-based moderate PA (G2)	rs80029528	C	T	C	T	-0.0478093	0.00670241	0.935659	0.9403	TRUE	0.000119114
Depression	Accelerometer-based moderate PA (G2)	rs8123368	G	A	G	A	-0.0479739	0.0140989	0.947409	0.9429	TRUE	0.00101992
Depression	Accelerometer-based walking (G1)	rs7548269	T	C	T	C	-0.026744	0.00679685	0.610263	0.617	TRUE	4.39308e-05
Depression	Accelerometer-based walking (G2)	rs10509412	A	C	A	C	0.0210529	0.00129916	0.576785	0.604	TRUE	0.000400491
Depression	Accelerometer-based walking (G2)	rs111905832	G	A	G	A	0.0861912	0.0708947	0.981502	0.99258	TRUE	0.000777793
Depression	Accelerometer-based walking (G2)	rs115252368	T	G	T	G	0.085644	-0.0217038	0.982493	0.979	TRUE	0.000423601
Depression	Accelerometer-based walking (G2)	rs11526062	G	A	G	A	0.0258562	0.0123965	0.750332	0.746	TRUE	0.00150432
Depression	Accelerometer-based walking (G2)	rs117334682	T	C	T	C	-0.0687569	0.00560427	0.976823	0.977	TRUE	0.000484151
Depression	Accelerometer-based walking (G2)	rs1250505	G	T	G	T	-0.0222444	-0.0121953	0.576847	0.577	TRUE	0.00236802
Depression	Accelerometer-based walking (G2)	rs12595220	T	G	T	G	0.0227908	-0.00670241	0.432167	0.423	TRUE	0.000508359
Depression	Accelerometer-based walking (G2)	rs1290367	A	G	A	G	0.0251456	-0.0253999	0.743635	0.736	TRUE	0.0187348
Depression	Accelerometer-based walking (G2)	rs13270182	T	C	T	C	0.0266733	0.0226026	0.767446	0.764	TRUE	0.00776118
Depression	Accelerometer-based walking (G2)	rs142804168	G	A	G	A	-0.0457182	-0.011296	0.881097	0.864	TRUE	0.000178166
Depression	Accelerometer-based walking (G2)	rs143769438	G	C	G	C	0.0828373	-0.0366019	0.983663	0.9851	TRUE	0.00201266
Depression	Accelerometer-based walking (G2)	rs147224799	C	T	C	T	0.0825706	0.00220242	0.983301	0.9836	TRUE	0.000292814
Depression	Accelerometer-based walking (G2)	rs17246300	G	A	G	A	-0.0315222	0.0034961	0.872442	0.859	TRUE	0.000500853
Depression	Accelerometer-based walking (G2)	rs17630864	C	T	C	T	-0.0389721	0.0214995	0.912896	0.9282	TRUE	0.0023339
Depression	Accelerometer-based walking (G2)	rs17639568	G	A	G	A	-0.0244294	-0.00929665	0.712656	0.699	TRUE	0.00104601
Depression	Accelerometer-based walking (G2)	rs192461880	G	T	G	T	-0.085264	-0.0841021	0.983927	0.9866	TRUE	0.0111673
Depression	Accelerometer-based walking (G2)	rs2058844	T	C	T	C	0.0213539	-0.00579677	0.629436	0.615	TRUE	0.00137347
Depression	Accelerometer-based walking (G2)	rs2073056	C	T	C	T	-0.0278267	0.00329542	0.773997	0.785	TRUE	0.000157943
Depression	Accelerometer-based walking (G2)	rs2082837	A	G	A	G	-0.0270452	-0.00780034	0.201713	0.483	TRUE	0.000888653
Depression	Accelerometer-based walking (G2)	rs2091766	C	T	C	T	-0.0214921	-0.00880116	0.615222	0.591	TRUE	0.0022437
Depression	Accelerometer-based walking (G2)	rs2150961	T	A	T	A	0.025211	0.0037972	0.247884	0.237	TRUE	0.000716022
Depression	Accelerometer-based walking (G2)	rs2392914	A	G	A	G	0.0270029	0.000299955	0.818939	0.813	TRUE	0.000352829
Depression	Accelerometer-based walking (G2)	rs274626	G	C	G	C	0.0364162	-0.00299551	0.0970106	0.105	TRUE	0.000392985
Depression	Accelerometer-based walking (G2)	rs329124	A	G	A	G	-0.0224711	0.0312952	0.576647	0.582	TRUE	0.0656703
Depression	Accelerometer-based walking (G2)	rs35405235	G	A	G	A	-0.0277207	-0.0124028	0.825228	0.831	TRUE	0.00228081
Depression	Accelerometer-based walking (G2)	rs35942290	C	G	C	G	-0.0303539	-0.0214995	0.867061	0.869	TRUE	0.00804774
Depression	Accelerometer-based walking (G2)	rs3762179	C	T	C	T	0.0279306	-0.0146029	0.824215	0.828	TRUE	0.00281584
Depression	Accelerometer-based walking (G2)	rs4445878	C	T	C	T	0.0243672	-0.00750179	0.275981	0.264	TRUE	0.000787119
Depression	Accelerometer-based walking (G2)	rs4620730	C	G	C	G	0.0333856	0.00659818	0.873841	0.863	TRUE	0.000393588
Depression	Accelerometer-based walking (G2)	rs4945621	T	G	T	G	-0.0223354	0.00929665	0.368894	0.362	TRUE	0.00166515
Depression	Accelerometer-based walking (G2)	rs551931	T	C	T	C	-0.0272535	-0.00450011	0.793492	0.775	TRUE	0.000327799
Depression	Accelerometer-based walking (G2)	rs6027822	G	A	G	A	-0.0444616	0.0335051	0.938341	0.9403	TRUE	0.0101396
Depression	Accelerometer-based walking (G2)	rs61149527	T	C	T	C	-0.0431618	-0.00859685	0.922162	0.924	TRUE	0.000204456
Depression	Accelerometer-based walking (G2)	rs6728449	G	A	G	A	-0.0230616	-0.0140015	0.383692	0.379	TRUE	0.00269413
Depression	Accelerometer-based walking (G2)	rs6887677	G	A	G	A	0.0236499	-0.0217028	0.551146	0.543	TRUE	0.00783829
Depression	Accelerometer-based walking (G2)	rs7105462	G	A	G	A	0.0219446	0.0208968	0.40274	0.42	TRUE	0.0170215
Depression	Accelerometer-based walking (G2)	rs7514262	A	G	A	G	-0.0229928	-0.00460057	0.729067	0.742	TRUE	0.000928962
Depression	Accelerometer-based walking (G2)	rs75201855	G	A	G	A	0.0331569	0.00450011	0.890513	0.9021	TRUE	0.000665499
Depression	Accelerometer-based walking (G2)	rs7548269	T	C	T	C	-0.026744	0.00679685	0.610263	0.617	TRUE	4.39308e-05
Depression	Accelerometer-based walking (G2)	rs764361	G	A	G	A	-0.0494933	-0.00960374	0.939322	0.9365	TRUE	0.000175509
Depression	Accelerometer-based walking (G2)	rs76750610	T	G	T	G	0.047233	-0.0193969	0.948537	0.964	TRUE	0.00134492
Depression	Accelerometer-based walking (G2)	rs7823741	G	C	G	C	0.0218556	-0.00410158	0.578373	0.621	TRUE	0.000490993
Depression	Accelerometer-based walking (G2)	rs7824749	T	C	T	C	0.0323151	-0.00839514	0.117122	0.113	TRUE	0.00113026
Depression	Accelerometer-based walking (G2)	rs78723158	T	C	T	C	-0.115631	-0.0769026	0.988769	0.981	TRUE	0.00382953
Depression	Accelerometer-based sedentary behaviour (G1)	rs1858242	A	G	A	G	0.0312653	-0.00260339	0.259055	0.255	TRUE	4.0682e-06
Depression	Accelerometer-based sedentary behaviour (G1)	rs25981	G	C	G	C	0.0277534	0.00409839	0.531029	0.534	TRUE	5.84299e-06
Depression	Accelerometer-based sedentary behaviour (G1)	rs26579	G	C	G	C	0.0283637	0.0268985	0.415156	0.424	TRUE	0.00196926
Depression	Accelerometer-based sedentary behaviour (G1)	rs34858520	A	G	A	G	0.0275598	-0.0075988	0.558059	0.587	TRUE	2.00253e-05
Depression	Accelerometer-based sedentary behaviour (G1)	rs61776614	C	T	C	T	0.0497396	0.0135007	0.924545	0.9347	TRUE	4.66969e-05
Depression	Accelerometer-based sedentary behaviour (G1)	rs6870096	C	G	C	G	-0.0278195	-0.0144032	0.321178	0.303	TRUE	0.000269021
Depression	Accelerometer-based sedentary behaviour (G2)	rs10020515	T	C	T	C	0.0262546	0.00600195	0.809221	0.806	TRUE	0.00101771
Depression	Accelerometer-based sedentary behaviour (G2)	rs10209768	C	T	C	T	-0.0738519	-0.0154993	0.978002	0.9713	TRUE	0.000602924
Depression	Accelerometer-based sedentary behaviour (G2)	rs10887455	A	T	A	T	-0.0217835	0.0170953	0.4912	0.496	TRUE	0.0042812
Depression	Accelerometer-based sedentary behaviour (G2)	rs10916119	G	A	G	A	0.0339619	-0.0109004	0.824318	0.689	TRUE	0.000394018
Depression	Accelerometer-based sedentary behaviour (G2)	rs1111804	T	C	T	C	0.0317188	-0.0209989	0.855991	0.854	TRUE	0.00392377
Depression	Accelerometer-based sedentary behaviour (G2)	rs11214550	T	C	T	C	-0.0219352	0.0126003	0.573143	0.575	TRUE	0.00287378
Depression	Accelerometer-based sedentary behaviour (G2)	rs113851554	G	T	G	T	-0.0472852	-0.000299955	0.943193	0.9422	TRUE	0.000251902
Depression	Accelerometer-based sedentary behaviour (G2)	rs11689017	C	T	C	T	-0.0206325	0.019295	0.468345	0.459	TRUE	0.0194533
Depression	Accelerometer-based sedentary behaviour (G2)	rs116971417	C	T	C	T	0.0714463	-0.0133011	0.978414	0.9843	TRUE	0.000682141
Depression	Accelerometer-based sedentary behaviour (G2)	rs117684807	G	A	G	A	-0.0890527	-0.0389995	0.98599	0.9933	TRUE	0.000962081
Depression	Accelerometer-based sedentary behaviour (G2)	rs1187244	T	C	T	C	0.0256008	-0.00869772	0.701578	0.692	TRUE	0.000435909
Depression	Accelerometer-based sedentary behaviour (G2)	rs12446623	T	G	T	G	0.0319317	-0.00409839	0.854539	0.861	TRUE	0.000206748
Depression	Accelerometer-based sedentary behaviour (G2)	rs12455052	A	C	A	C	-0.0243355	-0.00080032	0.698581	0.708	TRUE	0.000163686
Depression	Accelerometer-based sedentary behaviour (G2)	rs12741347	C	G	C	G	-0.0230417	-0.00609856	0.594813	0.6	TRUE	0.000374272
Depression	Accelerometer-based sedentary behaviour (G2)	rs13069239	C	G	C	G	-0.0225904	0.0082955	0.638739	0.641	TRUE	0.00120039
Depression	Accelerometer-based sedentary behaviour (G2)	rs141526703	G	A	G	A	0.0612354	0.0151035	0.970225	0.9684	TRUE	0.00108341
Depression	Accelerometer-based sedentary behaviour (G2)	rs144573297	T	G	T	G	0.0732931	-0.0212951	0.977614	0.975	TRUE	0.00128571
Depression	Accelerometer-based sedentary behaviour (G2)	rs151094419	C	T	C	T	-0.0977004	0.00500249	0.987172	0.9836	TRUE	0.000285037
Depression	Accelerometer-based sedentary behaviour (G2)	rs16890617	T	C	T	C	-0.037543	-0.0180011	0.909642	0.914	TRUE	0.00207396
Depression	Accelerometer-based sedentary behaviour (G2)	rs17379561	A	T	A	T	-0.0352295	0.0273038	0.85962	0.854	TRUE	0.00157408
Depression	Accelerometer-based sedentary behaviour (G2)	rs17394997	T	C	T	C	0.0410119	-0.0181029	0.932827	0.935	TRUE	0.00285864
Depression	Accelerometer-based sedentary behaviour (G2)	rs17408272	G	A	G	A	0.0261682	-0.0274984	0.744701	0.733	TRUE	0.0169896
Depression	Accelerometer-based sedentary behaviour (G2)	rs17651869	C	T	C	T	-0.0825159	-0.0287041	0.98241	0.9846	TRUE	0.000692675
Depression	Accelerometer-based sedentary behaviour (G2)	rs17790917	A	G	A	G	-0.0302228	0.0110982	0.794046	0.793	TRUE	0.000246006
Depression	Accelerometer-based sedentary behaviour (G2)	rs1858242	A	G	A	G	0.0312653	-0.00260339	0.259055	0.255	TRUE	4.0682e-06
Depression	Accelerometer-based sedentary behaviour (G2)	rs186852174	G	A	G	A	-0.0706743	-0.0172995	0.977017	0.9799	TRUE	0.000979813
Depression	Accelerometer-based sedentary behaviour (G2)	rs188648884	A	G	A	G	0.0642085	0.0199007	0.96507	0.955	TRUE	0.00128144
Depression	Accelerometer-based sedentary behaviour (G2)	rs189695099	G	C	G	C	0.0944514	0.0323992	0.986359	0.9863	TRUE	0.000916759
Depression	Accelerometer-based sedentary behaviour (G2)	rs2036378	A	C	A	C	0.0211148	0.00620074	0.44189	0.443	TRUE	0.00124092
Depression	Accelerometer-based sedentary behaviour (G2)	rs2326838	G	A	G	A	-0.0227954	0.0119005	0.637587	0.636	TRUE	0.00206921
Depression	Accelerometer-based sedentary behaviour (G2)	rs25981	G	C	G	C	0.0277534	0.00409839	0.531029	0.534	TRUE	5.84299e-06
Depression	Accelerometer-based sedentary behaviour (G2)	rs26579	G	C	G	C	0.0283637	0.0268985	0.415156	0.424	TRUE	0.00196926
Depression	Accelerometer-based sedentary behaviour (G2)	rs2692593	C	T	C	T	0.0215356	0.00999983	0.455861	0.472	TRUE	0.0020967
Depression	Accelerometer-based sedentary behaviour (G2)	rs34064803	T	C	T	C	0.0356944	-0.0322959	0.89811	0.898	TRUE	0.0133256
Depression	Accelerometer-based sedentary behaviour (G2)	rs34858520	A	G	A	G	0.0275598	-0.0075988	0.558059	0.587	TRUE	2.00253e-05
Depression	Accelerometer-based sedentary behaviour (G2)	rs34910	T	G	T	G	0.0267306	-0.0208968	0.722328	0.721	TRUE	0.00357509
Depression	Accelerometer-based sedentary behaviour (G2)	rs35053192	C	T	C	T	0.0287938	0.00210221	0.832807	0.825	TRUE	0.000355378
Depression	Accelerometer-based sedentary behaviour (G2)	rs3795092	C	T	C	T	-0.0274621	-0.00430074	0.821349	0.827	TRUE	0.000587002
Depression	Accelerometer-based sedentary behaviour (G2)	rs3927683	A	G	A	G	0.0212435	0.0146029	0.526394	0.543	TRUE	0.00668649
Depression	Accelerometer-based sedentary behaviour (G2)	rs3975039	C	T	C	T	-0.0500503	0.0260976	0.948496	0.9399	TRUE	0.00191018
Depression	Accelerometer-based sedentary behaviour (G2)	rs4747438	C	T	C	T	0.0220355	-0.00410158	0.32367	0.394	TRUE	0.000871979
Depression	Accelerometer-based sedentary behaviour (G2)	rs4782526	T	G	T	G	-0.0228744	-0.000300045	0.649367	0.664	TRUE	0.000174093
Depression	Accelerometer-based sedentary behaviour (G2)	rs4804930	C	T	C	T	-0.0419714	0.0119005	0.920897	0.9294	TRUE	0.000396482
Depression	Accelerometer-based sedentary behaviour (G2)	rs4953413	T	C	T	C	0.0250103	-0.00849599	0.39311	0.395	TRUE	0.000229473
Depression	Accelerometer-based sedentary behaviour (G2)	rs4955532	G	T	G	T	-0.0216252	0.00969686	0.648274	0.658	TRUE	0.00259561
Depression	Accelerometer-based sedentary behaviour (G2)	rs57521363	A	G	A	G	0.0240542	0.0128965	0.631121	0.615	TRUE	0.00143917
Depression	Accelerometer-based sedentary behaviour (G2)	rs57665959	C	A	C	A	-0.0218401	-0.0115036	0.512573	0.543	TRUE	0.00301441
Depression	Accelerometer-based sedentary behaviour (G2)	rs61776614	C	T	C	T	0.0497396	0.0135007	0.924545	0.9347	TRUE	4.66969e-05
Depression	Accelerometer-based sedentary behaviour (G2)	rs61826916	T	C	T	C	-0.0228459	0.0020978	0.608982	0.622	TRUE	0.000181546
Depression	Accelerometer-based sedentary behaviour (G2)	rs61994756	T	G	T	G	-0.102349	0.0160013	0.988814	0.989	TRUE	0.000588324
Depression	Accelerometer-based sedentary behaviour (G2)	rs62158170	A	G	A	G	0.0272461	-0.00930314	0.783008	0.786	TRUE	0.000662512
Depression	Accelerometer-based sedentary behaviour (G2)	rs62388811	T	G	T	G	-0.0224431	-0.0122042	0.500844	0.484	TRUE	0.00248255
Depression	Accelerometer-based sedentary behaviour (G2)	rs6474006	C	T	C	T	0.022339	-0.0098018	0.408989	0.406	TRUE	0.0016589
Depression	Accelerometer-based sedentary behaviour (G2)	rs67309388	T	C	T	C	0.0268182	-0.0163022	0.787306	0.787	TRUE	0.00312353
Depression	Accelerometer-based sedentary behaviour (G2)	rs6870096	C	G	C	G	-0.0278195	-0.0144032	0.321178	0.303	TRUE	0.000269021
Depression	Accelerometer-based sedentary behaviour (G2)	rs714167	T	C	T	C	0.0651325	0.0275957	0.966567	0.965	TRUE	0.000628552
Depression	Accelerometer-based sedentary behaviour (G2)	rs73046909	C	G	C	G	0.024032	0.0194987	0.760209	0.759	TRUE	0.0127156
Depression	Accelerometer-based sedentary behaviour (G2)	rs731069	A	C	A	C	-0.0241294	0.00320486	0.53814	0.54	TRUE	7.06689e-05
Depression	Accelerometer-based sedentary behaviour (G2)	rs7317533	T	A	T	A	-0.035572	0	0.906091	0.893	TRUE	0.00031503
Depression	Accelerometer-based sedentary behaviour (G2)	rs732550	T	A	T	A	-0.0218821	-0.00169856	0.557381	0.551	TRUE	0.000259986
Depression	Accelerometer-based sedentary behaviour (G2)	rs75779711	C	A	C	A	-0.0355875	-0.00819632	0.84815	0.822	TRUE	0.000126507
Depression	Accelerometer-based sedentary behaviour (G2)	rs76107954	T	G	T	G	-0.0672551	0.00119928	0.975735	0.974	TRUE	0.000349867
Depression	Accelerometer-based sedentary behaviour (G2)	rs76127250	A	G	A	G	-0.0287546	-0.00359646	0.844241	0.831	TRUE	0.000593687
Depression	Accelerometer-based sedentary behaviour (G2)	rs7811643	C	T	C	T	-0.0325741	-0.0143959	0.874543	0.869	TRUE	0.00180228
Depression	Accelerometer-based sedentary behaviour (G2)	rs9548984	A	T	A	T	0.0224244	0.0148985	0.540888	0.539	TRUE	0.00347345
Depression	Accelerometer-based sedentary behaviour (G2)	rs9569764	A	G	A	G	0.0236791	0.00489799	0.745511	0.744	TRUE	0.000914529
Bipolar disorder	Self-reported moderate-vigorous PA (G1)	rs10145335	A	G	A	G	0.0141221	0.00869772	0.250611	0.239	TRUE	0.000536229
Bipolar disorder	Self-reported moderate-vigorous PA (G1)	rs1043595	A	G	A	G	-0.014411	-0.0155977	0.282865	0.268	TRUE	0.00123876
Bipolar disorder	Self-reported moderate-vigorous PA (G1)	rs1186721	A	G	A	G	0.01299	-0.0138043	0.315844	0.299	TRUE	0.00248761
Bipolar disorder	Self-reported moderate-vigorous PA (G1)	rs12912808	T	C	T	C	-0.017546	-0.00970278	0.148607	0.156	TRUE	0.000357614
Bipolar disorder	Self-reported moderate-vigorous PA (G1)	rs1921981	A	G	A	G	-0.013037	0.00439966	0.325647	0.32	TRUE	0.000241109
Bipolar disorder	Self-reported moderate-vigorous PA (G1)	rs1972763	T	C	T	C	-0.0128383	-0.0118001	0.657628	0.67	TRUE	0.00155856
Bipolar disorder	Self-reported moderate-vigorous PA (G1)	rs1974771	A	G	A	G	0.0213389	0.00020002	0.099975	0.115	TRUE	2.84186e-05
Bipolar disorder	Self-reported moderate-vigorous PA (G1)	rs2035562	G	A	G	A	0.0138763	0.0170953	0.672483	0.688	TRUE	0.00208345
Bipolar disorder	Self-reported moderate-vigorous PA (G1)	rs2114286	G	A	G	A	0.0122453	-0.00639948	0.534243	0.533	TRUE	0.000418246
Bipolar disorder	Self-reported moderate-vigorous PA (G1)	rs2854277	T	C	T	C	-0.0320288	-0.113204	0.082571	0.081	TRUE	0.0367262
Bipolar disorder	Self-reported moderate-vigorous PA (G1)	rs2942127	A	G	A	G	-0.016037	-0.0178006	0.824644	0.817	TRUE	0.00305853
Bipolar disorder	Self-reported moderate-vigorous PA (G1)	rs2988004	G	T	G	T	0.0131708	-0.0161981	0.442245	0.421	TRUE	0.00202366
Bipolar disorder	Self-reported moderate-vigorous PA (G1)	rs429358	C	T	C	T	0.0219822	0.000500125	0.154172	0.163	TRUE	2.21908e-07
Bipolar disorder	Self-reported moderate-vigorous PA (G1)	rs4886868	G	T	G	T	0.0124954	0.00790113	0.585862	0.549	TRUE	0.000602691
Bipolar disorder	Self-reported moderate-vigorous PA (G1)	rs7326482	T	G	T	G	0.0129605	-0.0485044	0.615163	0.591	TRUE	0.576462
Bipolar disorder	Self-reported moderate-vigorous PA (G1)	rs77742115	C	T	C	T	0.018348	-0.0036035	0.138319	0.166	TRUE	7.61816e-05
Bipolar disorder	Self-reported moderate-vigorous PA (G1)	rs7804463	C	T	C	T	-0.0150095	-0.00610135	0.470424	0.466	TRUE	8.37444e-06
Bipolar disorder	Self-reported moderate-vigorous PA (G1)	rs877483	C	T	C	T	-0.0122277	0.0320997	0.566815	0.584	TRUE	0.101939
Bipolar disorder	Self-reported moderate-vigorous PA (G1)	rs921915	C	T	C	T	0.0138882	0.00020002	0.587905	0.602	TRUE	7.88624e-06
Bipolar disorder	Self-reported moderate-vigorous PA (G2)	rs10041140	T	A	T	A	-0.012381	0.005103	0.266796	0.245	TRUE	0.00117478
Bipolar disorder	Self-reported moderate-vigorous PA (G2)	rs10103580	T	C	T	C	-0.014217	0.00739729	0.864462	0.869	TRUE	0.00444598
Bipolar disorder	Self-reported moderate-vigorous PA (G2)	rs10145335	A	G	A	G	0.0141221	0.00869772	0.250611	0.239	TRUE	0.000536229
Bipolar disorder	Self-reported moderate-vigorous PA (G2)	rs10157145	C	T	C	T	0.0118141	-0.0116024	0.503584	0.529	TRUE	0.00250423
Bipolar disorder	Self-reported moderate-vigorous PA (G2)	rs1043595	A	G	A	G	-0.014411	-0.0155977	0.282865	0.268	TRUE	0.00123876
Bipolar disorder	Self-reported moderate-vigorous PA (G2)	rs10506671	A	G	A	G	0.0192471	0.002002	0.089273	0.083	TRUE	0.000456883
Bipolar disorder	Self-reported moderate-vigorous PA (G2)	rs11048486	A	C	A	C	-0.0138142	0.010697	0.164676	0.17	TRUE	0.0053386
Bipolar disorder	Self-reported moderate-vigorous PA (G2)	rs11081859	A	G	A	G	-0.0184737	-0.0126003	0.891872	0.882	TRUE	0.00172306
Bipolar disorder	Self-reported moderate-vigorous PA (G2)	rs11096924	A	G	A	G	-0.0107126	-0.00730327	0.332609	0.32	TRUE	0.00547084
Bipolar disorder	Self-reported moderate-vigorous PA (G2)	rs112016448	T	C	T	C	0.0617993	-0.00970278	0.008627	0.015	TRUE	0.00089708
Bipolar disorder	Self-reported moderate-vigorous PA (G2)	rs112308536	G	A	G	A	-0.010861	0.0263953	0.320663	0.293	TRUE	0.129688
Bipolar disorder	Self-reported moderate-vigorous PA (G2)	rs112743436	T	C	T	C	-0.0263898	-0.000499875	0.036214	0.032	TRUE	0.0012877
Bipolar disorder	Self-reported moderate-vigorous PA (G2)	rs114243593	G	A	G	A	-0.0268198	-0.0473987	0.052815	0.047	TRUE	0.00995464
Bipolar disorder	Self-reported moderate-vigorous PA (G2)	rs114524724	G	C	G	C	-0.034654	0.0131967	0.02546	0.018	TRUE	0.000986227
Bipolar disorder	Self-reported moderate-vigorous PA (G2)	rs115181288	T	C	T	C	0.0229987	-0.0603046	0.055009	0.058	TRUE	0.128124
Bipolar disorder	Self-reported moderate-vigorous PA (G2)	rs11641100	T	C	T	C	-0.011612	0.00240289	0.444152	0.454	TRUE	0.000298346
Bipolar disorder	Self-reported moderate-vigorous PA (G2)	rs117919005	A	C	A	C	-0.0294338	0.0114048	0.028351	0.029	TRUE	0.003076
Bipolar disorder	Self-reported moderate-vigorous PA (G2)	rs1186721	A	G	A	G	0.01299	-0.0138043	0.315844	0.299	TRUE	0.00248761
Bipolar disorder	Self-reported moderate-vigorous PA (G2)	rs11913445	A	C	A	C	-0.0150821	0.0551956	0.168456	0.189	TRUE	0.519354
Bipolar disorder	Self-reported moderate-vigorous PA (G2)	rs12360330	T	C	T	C	0.0156021	-0.017496	0.135156	0.127	TRUE	0.00886664
Bipolar disorder	Self-reported moderate-vigorous PA (G2)	rs1246274	A	G	A	G	0.0144098	0.00290421	0.859785	0.873	TRUE	0.00168608
Bipolar disorder	Self-reported moderate-vigorous PA (G2)	rs124672	G	A	G	A	0.010742	0.0116982	0.288853	0.303	TRUE	0.0148788
Bipolar disorder	Self-reported moderate-vigorous PA (G2)	rs12912808	T	C	T	C	-0.017546	-0.00970278	0.148607	0.156	TRUE	0.000357614
Bipolar disorder	Self-reported moderate-vigorous PA (G2)	rs12979056	A	G	A	G	0.0104656	-0.0255995	0.457788	0.458	TRUE	0.11147
Bipolar disorder	Self-reported moderate-vigorous PA (G2)	rs12992633	A	C	A	C	-0.0132122	0.00329542	0.168574	0.183	TRUE	0.00256141
Bipolar disorder	Self-reported moderate-vigorous PA (G2)	rs1340704	T	C	T	C	-0.0103036	0.0140989	0.597984	0.631	TRUE	0.0216157
Bipolar disorder	Self-reported moderate-vigorous PA (G2)	rs138557223	T	C	T	C	0.043201	-0.00550482	0.014867	0.019	TRUE	0.00140358
Bipolar disorder	Self-reported moderate-vigorous PA (G2)	rs139907649	A	G	A	G	0.0593754	0.0222047	0.008865	0.016	TRUE	0.00137342
Bipolar disorder	Self-reported moderate-vigorous PA (G2)	rs1469851	T	A	T	A	-0.0136513	-0.0150955	0.801655	0.788	TRUE	0.00820035
Bipolar disorder	Self-reported moderate-vigorous PA (G2)	rs150863806	A	G	A	G	-0.0324208	-0.0258042	0.030612	0.036	TRUE	0.00386872
Bipolar disorder	Self-reported moderate-vigorous PA (G2)	rs161344	A	C	A	C	0.0102713	0.0189994	0.431718	0.443	TRUE	0.0507859
Bipolar disorder	Self-reported moderate-vigorous PA (G2)	rs17183317	G	A	G	A	0.0220613	0.0340016	0.063197	0.07	TRUE	0.0237676
Bipolar disorder	Self-reported moderate-vigorous PA (G2)	rs17238532	G	A	G	A	-0.0104402	0.00859685	0.337944	0.367	TRUE	0.007098
Bipolar disorder	Self-reported moderate-vigorous PA (G2)	rs17573850	G	A	G	A	-0.0121171	0.00609856	0.259005	0.256	TRUE	0.00213284
Bipolar disorder	Self-reported moderate-vigorous PA (G2)	rs17769552	A	G	A	G	0.0118367	0.0180011	0.22185	0.188	TRUE	0.0311286
Bipolar disorder	Self-reported moderate-vigorous PA (G2)	rs17778974	C	G	C	G	-0.0187538	-0.0353961	0.078602	0.082	TRUE	0.0515446
Bipolar disorder	Self-reported moderate-vigorous PA (G2)	rs1873585	G	A	G	A	0.0122221	0.000700245	0.221962	0.203	TRUE	0.00104644
Bipolar disorder	Self-reported moderate-vigorous PA (G2)	rs1921981	A	G	A	G	-0.013037	0.00439966	0.325647	0.32	TRUE	0.000241109
Bipolar disorder	Self-reported moderate-vigorous PA (G2)	rs193162651	T	C	T	C	-0.0367489	-0.121403	0.019627	0.018	TRUE	0.182846
Bipolar disorder	Self-reported moderate-vigorous PA (G2)	rs1972763	T	C	T	C	-0.0128383	-0.0118001	0.657628	0.67	TRUE	0.00155856
Bipolar disorder	Self-reported moderate-vigorous PA (G2)	rs1974771	A	G	A	G	0.0213389	0.00020002	0.099975	0.115	TRUE	2.84186e-05
Bipolar disorder	Self-reported moderate-vigorous PA (G2)	rs200706	A	G	A	G	0.0109184	0.0010005	0.318805	0.321	TRUE	0.00121265
Bipolar disorder	Self-reported moderate-vigorous PA (G2)	rs2035562	G	A	G	A	0.0138763	0.0170953	0.672483	0.688	TRUE	0.00208345
Bipolar disorder	Self-reported moderate-vigorous PA (G2)	rs2070745	G	C	G	C	0.0105109	0.0034961	0.364831	0.363	TRUE	0.00267515
Bipolar disorder	Self-reported moderate-vigorous PA (G2)	rs2114286	G	A	G	A	0.0122453	-0.00639948	0.534243	0.533	TRUE	0.000418246
Bipolar disorder	Self-reported moderate-vigorous PA (G2)	rs213567	C	T	C	T	-0.00986982	0.00460057	0.508521	0.535	TRUE	0.00386159
Bipolar disorder	Self-reported moderate-vigorous PA (G2)	rs2148201	A	G	A	G	0.0106915	-0.00139902	0.491253	0.496	TRUE	0.000788711
Bipolar disorder	Self-reported moderate-vigorous PA (G2)	rs2188172	G	A	G	A	-0.0101844	0.00480151	0.444665	0.46	TRUE	0.00414978
Bipolar disorder	Self-reported moderate-vigorous PA (G2)	rs2267443	G	A	G	A	-0.0107708	-0.00560427	0.61882	0.622	TRUE	0.00299432
Bipolar disorder	Self-reported moderate-vigorous PA (G2)	rs2267549	A	G	A	G	-0.0106242	-0.00420116	0.45422	0.473	TRUE	0.00202425
Bipolar disorder	Self-reported moderate-vigorous PA (G2)	rs2283249	G	T	G	T	0.0125268	0.00810274	0.248107	0.23	TRUE	0.00261016
Bipolar disorder	Self-reported moderate-vigorous PA (G2)	rs2388195	C	A	C	A	0.0116696	-0.00730327	0.439449	0.44	TRUE	0.0011599
Bipolar disorder	Self-reported moderate-vigorous PA (G2)	rs2451292	G	T	G	T	0.0101909	-0.00699548	0.527468	0.54	TRUE	0.00479477
Bipolar disorder	Self-reported moderate-vigorous PA (G2)	rs2494664	G	A	G	A	0.0118275	0.022399	0.459858	0.465	TRUE	0.0263035
Bipolar disorder	Self-reported moderate-vigorous PA (G2)	rs2638463	A	G	A	G	0.0116426	0.00450011	0.3065	0.318	TRUE	0.00263611
Bipolar disorder	Self-reported moderate-vigorous PA (G2)	rs2710477	A	T	A	T	0.0205971	-0.00580313	0.081249	0.087	TRUE	0.000580672
Bipolar disorder	Self-reported moderate-vigorous PA (G2)	rs2721937	T	C	T	C	0.0136958	0.00230265	0.184814	0.201	TRUE	0.000812186
Bipolar disorder	Self-reported moderate-vigorous PA (G2)	rs2764261	G	A	G	A	-0.011374	-0.00860289	0.626067	0.644	TRUE	0.00284017
Bipolar disorder	Self-reported moderate-vigorous PA (G2)	rs2854277	T	C	T	C	-0.0320288	-0.113204	0.082571	0.081	TRUE	0.0367262
Bipolar disorder	Self-reported moderate-vigorous PA (G2)	rs293567	T	G	T	G	0.0111911	-0.0131038	0.331457	0.377	TRUE	0.0108441
Bipolar disorder	Self-reported moderate-vigorous PA (G2)	rs2942127	A	G	A	G	-0.016037	-0.0178006	0.824644	0.817	TRUE	0.00305853
Bipolar disorder	Self-reported moderate-vigorous PA (G2)	rs2988004	G	T	G	T	0.0131708	-0.0161981	0.442245	0.421	TRUE	0.00202366
Bipolar disorder	Self-reported moderate-vigorous PA (G2)	rs35650232	G	T	G	T	0.013043	-0.00370314	0.221382	0.232	TRUE	0.00141721
Bipolar disorder	Self-reported moderate-vigorous PA (G2)	rs3784132	G	A	G	A	0.0110365	0.0170038	0.284824	0.27	TRUE	0.033304
Bipolar disorder	Self-reported moderate-vigorous PA (G2)	rs3810496	C	T	C	T	-0.0109628	-0.00620074	0.616336	0.607	TRUE	0.00236123
Bipolar disorder	Self-reported moderate-vigorous PA (G2)	rs3936938	A	G	A	G	0.0107906	-0.00469894	0.596867	0.614	TRUE	0.00165125
Bipolar disorder	Self-reported moderate-vigorous PA (G2)	rs4281659	C	T	C	T	-0.0171891	-0.0274011	0.134848	0.119	TRUE	0.012574
Bipolar disorder	Self-reported moderate-vigorous PA (G2)	rs429358	C	T	C	T	0.0219822	0.000500125	0.154172	0.163	TRUE	2.21908e-07
Bipolar disorder	Self-reported moderate-vigorous PA (G2)	rs4304660	A	G	A	G	0.0114196	-0.0077995	0.726908	0.731	TRUE	0.00475697
Bipolar disorder	Self-reported moderate-vigorous PA (G2)	rs4538426	G	T	G	T	-0.00979518	-0.00410158	0.545812	0.551	TRUE	0.00380369
Bipolar disorder	Self-reported moderate-vigorous PA (G2)	rs4645950	G	C	G	C	0.0353688	0.0193969	0.021176	0.031	TRUE	0.00492731
Bipolar disorder	Self-reported moderate-vigorous PA (G2)	rs466727	C	G	C	G	-0.0109887	-0.0103958	0.671058	0.663	TRUE	0.00762708
Bipolar disorder	Self-reported moderate-vigorous PA (G2)	rs4787924	A	G	A	G	0.01087	0.00709511	0.525425	0.51	TRUE	0.00242284
Bipolar disorder	Self-reported moderate-vigorous PA (G2)	rs4800990	T	C	T	C	0.01063	0.0251024	0.565571	0.574	TRUE	0.0938298
Bipolar disorder	Self-reported moderate-vigorous PA (G2)	rs4821271	C	G	C	G	-0.0134291	-0.0034042	0.781523	0.808	TRUE	0.000612992
Bipolar disorder	Self-reported moderate-vigorous PA (G2)	rs4850842	A	G	A	G	0.0117108	-0.0270995	0.569702	0.578	TRUE	0.0760117
Bipolar disorder	Self-reported moderate-vigorous PA (G2)	rs4872389	T	C	T	C	0.0120029	-0.0203025	0.229526	0.233	TRUE	0.0406207
Bipolar disorder	Self-reported moderate-vigorous PA (G2)	rs4886868	G	T	G	T	0.0124954	0.00790113	0.585862	0.549	TRUE	0.000602691
Bipolar disorder	Self-reported moderate-vigorous PA (G2)	rs4906229	C	A	C	A	0.0128744	0.00310481	0.754973	0.732	TRUE	0.0006148
Bipolar disorder	Self-reported moderate-vigorous PA (G2)	rs4937066	T	C	T	C	-0.0124678	-0.00560427	0.203402	0.194	TRUE	0.00297732
Bipolar disorder	Self-reported moderate-vigorous PA (G2)	rs527737	T	C	T	C	0.0121001	0.0303974	0.578191	0.566	TRUE	0.0923431
Bipolar disorder	Self-reported moderate-vigorous PA (G2)	rs539510	C	T	C	T	-0.0112559	-0.0148985	0.699856	0.713	TRUE	0.016876
Bipolar disorder	Self-reported moderate-vigorous PA (G2)	rs561118441	A	G	A	G	0.0462355	-0.0350003	0.012032	0.011	TRUE	0.00537938
Bipolar disorder	Self-reported moderate-vigorous PA (G2)	rs56293069	C	G	C	G	-0.0139106	0.031501	0.246149	0.26	TRUE	0.0440644
Bipolar disorder	Self-reported moderate-vigorous PA (G2)	rs56947091	T	C	T	C	0.0113582	0.000900405	0.509637	0.505	TRUE	0.000253505
Bipolar disorder	Self-reported moderate-vigorous PA (G2)	rs57721256	G	A	G	A	0.0191604	0.00609856	0.069999	0.062	TRUE	0.00288076
Bipolar disorder	Self-reported moderate-vigorous PA (G2)	rs61301535	G	C	G	C	0.045874	-0.0837987	0.012955	0.013	TRUE	0.0151206
Bipolar disorder	Self-reported moderate-vigorous PA (G2)	rs61780535	T	C	T	C	-0.0141913	-0.0189003	0.202076	0.186	TRUE	0.00704213
Bipolar disorder	Self-reported moderate-vigorous PA (G2)	rs61884414	G	T	G	T	0.0170894	0.037297	0.093684	0.088	TRUE	0.100863
Bipolar disorder	Self-reported moderate-vigorous PA (G2)	rs61928076	A	G	A	G	0.0244418	0.0480984	0.04484	0.046	TRUE	0.0343754
Bipolar disorder	Self-reported moderate-vigorous PA (G2)	rs61975407	T	C	T	C	0.0106587	-0.00459941	0.54803	0.545	TRUE	0.00193031
Bipolar disorder	Self-reported moderate-vigorous PA (G2)	rs62253220	A	G	A	G	-0.0160238	-0.0298985	0.110146	0.105	TRUE	0.049771
Bipolar disorder	Self-reported moderate-vigorous PA (G2)	rs62352768	A	T	A	T	0.0278287	0.0297996	0.045096	0.047	TRUE	0.00744167
Bipolar disorder	Self-reported moderate-vigorous PA (G2)	rs6497882	G	A	G	A	-0.0105088	0.0162005	0.595523	0.581	TRUE	0.0270373
Bipolar disorder	Self-reported moderate-vigorous PA (G2)	rs662638	C	T	C	T	-0.0117242	-0.0179971	0.555775	0.568	TRUE	0.0121068
Bipolar disorder	Self-reported moderate-vigorous PA (G2)	rs67432617	C	A	C	A	-0.0151733	0.023197	0.194733	0.226	TRUE	0.0101471
Bipolar disorder	Self-reported moderate-vigorous PA (G2)	rs6743932	A	G	A	G	0.0127959	-0.0036035	0.197271	0.187	TRUE	0.00180255
Bipolar disorder	Self-reported moderate-vigorous PA (G2)	rs6812265	T	C	T	C	-0.0113658	-0.0101978	0.452332	0.481	TRUE	0.00324062
Bipolar disorder	Self-reported moderate-vigorous PA (G2)	rs6846809	G	A	G	A	-0.00985031	-0.0195967	0.547992	0.531	TRUE	0.0789201
Bipolar disorder	Self-reported moderate-vigorous PA (G2)	rs710187	T	C	T	C	-0.0104965	-0.0102968	0.558082	0.607	TRUE	0.00754288
Bipolar disorder	Self-reported moderate-vigorous PA (G2)	rs719263	C	T	C	T	0.0131202	-0.00509699	0.804916	0.741	TRUE	0.00200775
Bipolar disorder	Self-reported moderate-vigorous PA (G2)	rs7233752	G	A	G	A	-0.0129616	-0.0154993	0.194974	0.182	TRUE	0.0145218
Bipolar disorder	Self-reported moderate-vigorous PA (G2)	rs72638967	T	C	T	C	0.0379765	0.0295009	0.019141	0.017	TRUE	0.00403552
Bipolar disorder	Self-reported moderate-vigorous PA (G2)	rs72920838	T	C	T	C	-0.016725	-0.00109939	0.11065	0.105	TRUE	0.000693347
Bipolar disorder	Self-reported moderate-vigorous PA (G2)	rs7326482	T	G	T	G	0.0129605	-0.0485044	0.615163	0.591	TRUE	0.576462
Bipolar disorder	Self-reported moderate-vigorous PA (G2)	rs7350910	T	C	T	C	0.0143287	0.00339576	0.152136	0.149	TRUE	0.00194571
Bipolar disorder	Self-reported moderate-vigorous PA (G2)	rs749256	C	T	C	T	-0.0132545	-0.0071047	0.750187	0.755	TRUE	0.00115863
Bipolar disorder	Self-reported moderate-vigorous PA (G2)	rs7508365	C	T	C	T	0.0113865	-0.00499749	0.720125	0.734	TRUE	0.00238052
Bipolar disorder	Self-reported moderate-vigorous PA (G2)	rs7652008	C	T	C	T	0.0106375	0.00810274	0.462943	0.468	TRUE	0.00417209
Bipolar disorder	Self-reported moderate-vigorous PA (G2)	rs7690846	C	T	C	T	-0.0103381	-0.00929665	0.516076	0.501	TRUE	0.00631052
Bipolar disorder	Self-reported moderate-vigorous PA (G2)	rs7771065	G	T	G	T	-0.0124841	0.0242005	0.189577	0.181	TRUE	0.070071
Bipolar disorder	Self-reported moderate-vigorous PA (G2)	rs77742115	C	T	C	T	0.018348	-0.0036035	0.138319	0.166	TRUE	7.61816e-05
Bipolar disorder	Self-reported moderate-vigorous PA (G2)	rs7804463	C	T	C	T	-0.0150095	-0.00610135	0.470424	0.466	TRUE	8.37444e-06
Bipolar disorder	Self-reported moderate-vigorous PA (G2)	rs79047930	T	C	T	C	-0.040584	0.0544034	0.014582	0.016	TRUE	0.0161446
Bipolar disorder	Self-reported moderate-vigorous PA (G2)	rs80014012	C	A	C	A	0.0200538	-9.9995e-05	0.074719	0.075	TRUE	0.000647791
Bipolar disorder	Self-reported moderate-vigorous PA (G2)	rs8058726	T	A	T	A	0.0113945	-0.000699755	0.287813	0.279	TRUE	0.000812903
Bipolar disorder	Self-reported moderate-vigorous PA (G2)	rs862490	C	T	C	T	0.0107762	-0.0227004	0.641541	0.625	TRUE	0.075845
Bipolar disorder	Self-reported moderate-vigorous PA (G2)	rs877483	C	T	C	T	-0.0122277	0.0320997	0.566815	0.584	TRUE	0.101939
Bipolar disorder	Self-reported moderate-vigorous PA (G2)	rs921915	C	T	C	T	0.0138882	0.00020002	0.587905	0.602	TRUE	7.88624e-06
Bipolar disorder	Self-reported moderate-vigorous PA (G2)	rs9315419	A	G	A	G	0.0126343	0.000700245	0.197928	0.191	TRUE	0.00131045
Bipolar disorder	Self-reported moderate-vigorous PA (G2)	rs9397272	A	G	A	G	-0.0102011	-0.0235017	0.381696	0.435	TRUE	0.119979
Bipolar disorder	Self-reported moderate-vigorous PA (G2)	rs9446663	A	C	A	C	-0.0126591	0.00589735	0.296468	0.31	TRUE	0.000689313
Bipolar disorder	Self-reported moderate-vigorous PA (G2)	rs9570078	C	G	C	G	0.0117371	0.00769957	0.757352	0.784	TRUE	0.00507732
Bipolar disorder	Self-reported moderate-vigorous PA (G2)	rs9579775	C	A	C	A	-0.0156924	-0.00580313	0.135249	0.137	TRUE	0.00171402
Bipolar disorder	Self-reported moderate-vigorous PA (G2)	rs9584870	C	T	C	T	0.0109793	-0.00159872	0.366582	0.373	TRUE	0.000972073
Bipolar disorder	Self-reported moderate-vigorous PA (G2)	rs973621	A	T	A	T	0.00985159	-0.00580313	0.526188	0.511	TRUE	0.00522067
Bipolar disorder	Self-reported moderate-vigorous PA (G2)	rs974471	A	G	A	G	-0.0135968	-0.0082955	0.771489	0.77	TRUE	0.00125477
Bipolar disorder	Self-reported moderate-vigorous PA (G2)	rs9919769	G	A	G	A	0.0124193	0.0207028	0.226328	0.224	TRUE	0.0335092
Bipolar disorder	Accelerometer-based PA, mean acceleration (G1)	rs11012732	G	A	G	A	-0.224986	-0.0346043	0.332193	0.317	TRUE	0.000147143
Bipolar disorder	Accelerometer-based PA, mean acceleration (G1)	rs12522261	A	G	A	G	-0.210522	-0.0166014	0.343473	0.343	TRUE	2.02084e-05
Bipolar disorder	Accelerometer-based PA, mean acceleration (G1)	rs148193266	C	A	C	A	0.510362	-0.0114047	0.042668	0.046	TRUE	1.4758e-06
Bipolar disorder	Accelerometer-based PA, mean acceleration (G1)	rs34517439	A	C	A	C	-0.30792	-0.0489997	0.120938	0.124	TRUE	0.000283829
Bipolar disorder	Accelerometer-based PA, mean acceleration (G1)	rs56194509	G	T	G	T	0.303404	0.019295	0.220486	0.189	TRUE	2.96817e-08
Bipolar disorder	Accelerometer-based PA, mean acceleration (G1)	rs59499656	T	A	T	A	0.228253	-0.00850374	0.344493	0.368	TRUE	4.85284e-07
Bipolar disorder	Accelerometer-based PA, mean acceleration (G1)	rs6775319	T	A	T	A	-0.225081	0.00660174	0.729248	0.721	TRUE	2.28647e-06
Bipolar disorder	Accelerometer-based PA, mean acceleration (G1)	rs9293503	C	T	C	T	-0.328953	-0.00649884	0.111505	0.099	TRUE	9.90659e-07
Bipolar disorder	Accelerometer-based PA, mean acceleration (G2)	rs1000947	C	T	C	T	0.168364	-0.0150955	0.352856	0.356	TRUE	0.000733727
Bipolar disorder	Accelerometer-based PA, mean acceleration (G2)	rs10120942	A	C	A	C	-0.172079	0.00619918	0.569751	0.568	TRUE	7.10394e-05
Bipolar disorder	Accelerometer-based PA, mean acceleration (G2)	rs10267346	C	T	C	T	0.247574	-0.0273038	0.124169	0.105	TRUE	0.00106561
Bipolar disorder	Accelerometer-based PA, mean acceleration (G2)	rs10415609	G	A	G	A	-0.265302	0.0124978	0.87787	0.873	TRUE	7.39979e-05
Bipolar disorder	Accelerometer-based PA, mean acceleration (G2)	rs10465070	T	C	T	C	0.182434	-0.001998	0.734225	0.763	TRUE	7.86441e-05
Bipolar disorder	Accelerometer-based PA, mean acceleration (G2)	rs10475334	A	G	A	G	-0.249018	-0.00539542	0.128381	0.137	TRUE	6.52924e-05
Bipolar disorder	Accelerometer-based PA, mean acceleration (G2)	rs10809491	C	T	C	T	-0.201069	-0.0218985	0.254619	0.257	TRUE	0.000506178
Bipolar disorder	Accelerometer-based PA, mean acceleration (G2)	rs10880697	C	G	C	G	0.203656	-0.0171029	0.338971	0.35	TRUE	4.06081e-05
Bipolar disorder	Accelerometer-based PA, mean acceleration (G2)	rs10912763	T	C	T	C	-0.202184	0.0374008	0.244031	0.221	TRUE	0.00403601
Bipolar disorder	Accelerometer-based PA, mean acceleration (G2)	rs11012732	G	A	G	A	-0.224986	-0.0346043	0.332193	0.317	TRUE	0.000147143
Bipolar disorder	Accelerometer-based PA, mean acceleration (G2)	rs11157124	G	A	G	A	0.171359	0.00310481	0.337281	0.312	TRUE	9.8911e-05
Bipolar disorder	Accelerometer-based PA, mean acceleration (G2)	rs1121427	T	A	T	A	-0.162809	0.0189994	0.424507	0.437	TRUE	0.001501
Bipolar disorder	Accelerometer-based PA, mean acceleration (G2)	rs112779734	C	T	C	T	-0.18962	0.0281012	0.30766	0.308	TRUE	0.00137187
Bipolar disorder	Accelerometer-based PA, mean acceleration (G2)	rs11522323	C	T	C	T	-0.163862	-0.000299955	0.53811	0.533	TRUE	5.12548e-05
Bipolar disorder	Accelerometer-based PA, mean acceleration (G2)	rs11548275	T	C	T	C	0.537019	0.0831968	0.024867	0.019	TRUE	0.00112125
Bipolar disorder	Accelerometer-based PA, mean acceleration (G2)	rs1174921	C	T	C	T	-0.166171	0.00080032	0.581638	0.585	TRUE	5.74832e-05
Bipolar disorder	Accelerometer-based PA, mean acceleration (G2)	rs11865683	G	C	G	C	0.183413	0.0108992	0.471857	0.431	TRUE	4.4985e-05
Bipolar disorder	Accelerometer-based PA, mean acceleration (G2)	rs12045968	G	T	G	T	0.238838	-0.00919757	0.217069	0.223	TRUE	4.62766e-06
Bipolar disorder	Accelerometer-based PA, mean acceleration (G2)	rs1220114	A	T	A	T	-0.193817	0.00670241	0.257383	0.257	TRUE	0.000105692
Bipolar disorder	Accelerometer-based PA, mean acceleration (G2)	rs12205221	G	C	G	C	0.167024	0.0230025	0.378028	0.387	TRUE	0.0025306
Bipolar disorder	Accelerometer-based PA, mean acceleration (G2)	rs12446623	G	T	G	T	0.244558	0.0456984	0.145464	0.171	TRUE	0.00489474
Bipolar disorder	Accelerometer-based PA, mean acceleration (G2)	rs12448218	A	G	A	G	0.187783	0.00470103	0.339338	0.311	TRUE	2.3564e-05
Bipolar disorder	Accelerometer-based PA, mean acceleration (G2)	rs12460611	G	A	G	A	-0.188395	-0.00410158	0.323002	0.315	TRUE	2.53654e-05
Bipolar disorder	Accelerometer-based PA, mean acceleration (G2)	rs12522261	A	G	A	G	-0.210522	-0.0166014	0.343473	0.343	TRUE	2.02084e-05
Bipolar disorder	Accelerometer-based PA, mean acceleration (G2)	rs1268539	A	C	A	C	0.188939	0.0208049	0.418729	0.406	TRUE	0.000196503
Bipolar disorder	Accelerometer-based PA, mean acceleration (G2)	rs13125511	T	C	T	C	-0.185984	-0.00730327	0.26683	0.267	TRUE	0.000145182
Bipolar disorder	Accelerometer-based PA, mean acceleration (G2)	rs13188076	T	G	T	G	0.194529	-9.9995e-05	0.230267	0.225	TRUE	4.66781e-05
Bipolar disorder	Accelerometer-based PA, mean acceleration (G2)	rs1319603	C	T	C	T	-0.168594	-0.00909848	0.425791	0.391	TRUE	0.00017393
Bipolar disorder	Accelerometer-based PA, mean acceleration (G2)	rs139552414	T	C	T	C	0.554808	-0.00430074	0.023478	0.017	TRUE	3.54593e-05
Bipolar disorder	Accelerometer-based PA, mean acceleration (G2)	rs144277946	T	C	T	C	-0.566035	-0.00600195	0.022872	0.021	TRUE	4.57541e-05
Bipolar disorder	Accelerometer-based PA, mean acceleration (G2)	rs144567362	G	T	G	T	0.20899	0.00569619	0.724492	0.707	TRUE	5.33988e-05
Bipolar disorder	Accelerometer-based PA, mean acceleration (G2)	rs148193266	C	A	C	A	0.510362	-0.0114047	0.042668	0.046	TRUE	1.4758e-06
Bipolar disorder	Accelerometer-based PA, mean acceleration (G2)	rs149857993	C	G	C	G	-0.668888	-0.0323026	0.016108	0.015	TRUE	0.000171208
Bipolar disorder	Accelerometer-based PA, mean acceleration (G2)	rs1550435	C	T	C	T	-0.199869	-0.0295976	0.428898	0.418	TRUE	0.000321857
Bipolar disorder	Accelerometer-based PA, mean acceleration (G2)	rs159963	A	C	A	C	-0.1725	-0.00079968	0.577514	0.594	TRUE	2.81357e-05
Bipolar disorder	Accelerometer-based PA, mean acceleration (G2)	rs1668835	A	T	A	T	0.197904	0.0170037	0.311721	0.332	TRUE	0.000121481
Bipolar disorder	Accelerometer-based PA, mean acceleration (G2)	rs16860042	C	T	C	T	0.287732	-0.0193025	0.096455	0.089	TRUE	0.000182168
Bipolar disorder	Accelerometer-based PA, mean acceleration (G2)	rs1705720	G	A	G	A	0.166679	-0.00219758	0.376549	0.344	TRUE	8.92028e-05
Bipolar disorder	Accelerometer-based PA, mean acceleration (G2)	rs17135735	T	C	T	C	-0.339979	0.0290993	0.0708	0.072	TRUE	0.000230133
Bipolar disorder	Accelerometer-based PA, mean acceleration (G2)	rs2220901	T	C	T	C	0.171035	0.00660174	0.666906	0.648	TRUE	0.000194475
Bipolar disorder	Accelerometer-based PA, mean acceleration (G2)	rs2683156	C	T	C	T	-0.16499	-0.00380276	0.439734	0.431	TRUE	9.26709e-05
Bipolar disorder	Accelerometer-based PA, mean acceleration (G2)	rs34517439	A	C	A	C	-0.30792	-0.0489997	0.120938	0.124	TRUE	0.000283829
Bipolar disorder	Accelerometer-based PA, mean acceleration (G2)	rs34910	G	T	G	T	0.18671	-0.0126003	0.277666	0.281	TRUE	0.000279653
Bipolar disorder	Accelerometer-based PA, mean acceleration (G2)	rs4621706	T	C	T	C	-0.169205	0.0204987	0.54324	0.535	TRUE	0.00111191
Bipolar disorder	Accelerometer-based PA, mean acceleration (G2)	rs4640189	T	C	T	C	0.35077	-0.000299955	0.065954	0.055	TRUE	1.57637e-05
Bipolar disorder	Accelerometer-based PA, mean acceleration (G2)	rs4906247	A	C	A	C	-0.174572	-0.00750179	0.650056	0.649	TRUE	0.000130368
Bipolar disorder	Accelerometer-based PA, mean acceleration (G2)	rs4921269	C	A	C	A	0.174661	0.0142004	0.610212	0.623	TRUE	0.000292475
Bipolar disorder	Accelerometer-based PA, mean acceleration (G2)	rs4985489	C	G	C	G	-0.167147	-0.0082955	0.383848	0.38	TRUE	0.000218005
Bipolar disorder	Accelerometer-based PA, mean acceleration (G2)	rs56122980	A	G	A	G	0.16793	0.00739729	0.388585	0.424	TRUE	0.000171862
Bipolar disorder	Accelerometer-based PA, mean acceleration (G2)	rs56194509	G	T	G	T	0.303404	0.019295	0.220486	0.189	TRUE	2.96817e-08
Bipolar disorder	Accelerometer-based PA, mean acceleration (G2)	rs59499656	T	A	T	A	0.228253	-0.00850374	0.344493	0.368	TRUE	4.85284e-07
Bipolar disorder	Accelerometer-based PA, mean acceleration (G2)	rs6081105	G	A	G	A	0.183157	-0.00430074	0.601206	0.607	TRUE	1.91432e-05
Bipolar disorder	Accelerometer-based PA, mean acceleration (G2)	rs62045887	C	T	C	T	0.193611	-0.00320486	0.246823	0.243	TRUE	4.97725e-05
Bipolar disorder	Accelerometer-based PA, mean acceleration (G2)	rs62125156	C	A	C	A	-0.204145	-0.0154993	0.212472	0.233	TRUE	0.000346438
Bipolar disorder	Accelerometer-based PA, mean acceleration (G2)	rs62168614	A	G	A	G	-0.198303	0.0157026	0.292489	0.327	TRUE	0.00010629
Bipolar disorder	Accelerometer-based PA, mean acceleration (G2)	rs62378690	T	C	T	C	-0.549754	0.0246001	0.022189	0.02	TRUE	0.000165395
Bipolar disorder	Accelerometer-based PA, mean acceleration (G2)	rs6541235	T	C	T	C	-0.252084	0.00180162	0.14779	0.164	TRUE	9.72797e-06
Bipolar disorder	Accelerometer-based PA, mean acceleration (G2)	rs6775319	T	A	T	A	-0.225081	0.00660174	0.729248	0.721	TRUE	2.28647e-06
Bipolar disorder	Accelerometer-based PA, mean acceleration (G2)	rs73249344	G	A	G	A	0.218761	-0.0244975	0.186159	0.204	TRUE	0.000759803
Bipolar disorder	Accelerometer-based PA, mean acceleration (G2)	rs73715570	T	C	T	C	0.202652	-0.0343048	0.229703	0.241	TRUE	0.00238773
Bipolar disorder	Accelerometer-based PA, mean acceleration (G2)	rs75321673	G	A	G	A	0.42428	0.00160128	0.040487	0.047	TRUE	5.30861e-05
Bipolar disorder	Accelerometer-based PA, mean acceleration (G2)	rs7557793	C	T	C	T	0.201462	0.000700245	0.221283	0.236	TRUE	3.55429e-05
Bipolar disorder	Accelerometer-based PA, mean acceleration (G2)	rs75708684	G	A	G	A	-0.414125	-0.0204005	0.039811	0.042	TRUE	0.00026314
Bipolar disorder	Accelerometer-based PA, mean acceleration (G2)	rs7591144	A	G	A	G	0.172901	0.00739729	0.387218	0.409	TRUE	0.000101083
Bipolar disorder	Accelerometer-based PA, mean acceleration (G2)	rs75972257	A	C	A	C	-0.312838	0.0484027	0.08837	0.077	TRUE	0.00116928
Bipolar disorder	Accelerometer-based PA, mean acceleration (G2)	rs76223101	A	G	A	G	0.386141	0.00690378	0.051365	0.053	TRUE	6.57584e-05
Bipolar disorder	Accelerometer-based PA, mean acceleration (G2)	rs7626095	T	C	T	C	0.175629	-0.00819632	0.437545	0.405	TRUE	8.09656e-05
Bipolar disorder	Accelerometer-based PA, mean acceleration (G2)	rs7658462	T	C	T	C	-0.234371	-0.0036035	0.171588	0.174	TRUE	1.88398e-05
Bipolar disorder	Accelerometer-based PA, mean acceleration (G2)	rs77824520	C	G	C	G	0.494478	-0.00410158	0.02831	0.03	TRUE	5.72996e-05
Bipolar disorder	Accelerometer-based PA, mean acceleration (G2)	rs7841628	T	C	T	C	0.263714	0.0166986	0.111746	0.106	TRUE	0.000243754
Bipolar disorder	Accelerometer-based PA, mean acceleration (G2)	rs78982639	A	G	A	G	-0.882362	-0.0677988	0.011414	0.019	TRUE	4.96773e-05
Bipolar disorder	Accelerometer-based PA, mean acceleration (G2)	rs791273	G	A	G	A	0.222009	-0.00039992	0.25191	0.268	TRUE	1.69057e-06
Bipolar disorder	Accelerometer-based PA, mean acceleration (G2)	rs8033999	C	T	C	T	-0.162574	0.00739729	0.530148	0.532	TRUE	0.000168146
Bipolar disorder	Accelerometer-based PA, mean acceleration (G2)	rs8038497	C	G	C	G	0.194414	-0.034498	0.763058	0.757	TRUE	0.00549322
Bipolar disorder	Accelerometer-based PA, mean acceleration (G2)	rs9293503	C	T	C	T	-0.328953	-0.00649884	0.111505	0.099	TRUE	9.90659e-07
Bipolar disorder	Accelerometer-based PA, mean acceleration (G2)	rs9300002	C	T	C	T	0.174574	0.00460057	0.421142	0.396	TRUE	4.44122e-05
Bipolar disorder	Accelerometer-based PA, mean acceleration (G2)	rs9403122	T	C	T	C	0.260999	0.00849599	0.106973	0.131	TRUE	0.000151896
Bipolar disorder	Accelerometer-based PA, mean acceleration (G2)	rs945890	T	A	T	A	0.208756	-0.0101978	0.71278	0.702	TRUE	1.92422e-05
Bipolar disorder	Accelerometer-based PA, mean acceleration (G2)	rs9529057	A	G	A	G	0.17409	0.0031951	0.473526	0.5	TRUE	2.83236e-05
Bipolar disorder	Accelerometer-based PA, mean acceleration (G2)	rs9938281	G	A	G	A	0.192378	0.0197028	0.525964	0.552	TRUE	0.000104959
Bipolar disorder	Accelerometer-based moderate PA (G1)	rs10849145	T	C	T	C	0.0351572	-0.00190181	0.825346	0.817	TRUE	4.10315e-07
Bipolar disorder	Accelerometer-based moderate PA (G2)	rs10849145	T	C	T	C	0.0351572	-0.00190181	0.825346	0.817	TRUE	4.10315e-07
Bipolar disorder	Accelerometer-based moderate PA (G2)	rs10853084	A	G	A	G	0.0227785	-0.00569619	0.33317	0.358	TRUE	9.62702e-05
Bipolar disorder	Accelerometer-based moderate PA (G2)	rs10927491	C	T	C	T	0.0246949	-0.0222047	0.766783	0.793	TRUE	0.00128922
Bipolar disorder	Accelerometer-based moderate PA (G2)	rs11158800	G	A	G	A	0.0207608	0.00469894	0.503054	0.495	TRUE	0.000137759
Bipolar disorder	Accelerometer-based moderate PA (G2)	rs111736128	C	T	C	T	-0.068521	0.0305001	0.972379	0.967	TRUE	0.000114248
Bipolar disorder	Accelerometer-based moderate PA (G2)	rs112331800	G	A	G	A	-0.075154	0.0355988	0.980527	0.978	TRUE	0.000295922
Bipolar disorder	Accelerometer-based moderate PA (G2)	rs113243862	G	A	G	A	-0.0683694	-0.00389759	0.974396	0.966	TRUE	3.50481e-05
Bipolar disorder	Accelerometer-based moderate PA (G2)	rs118147078	C	T	C	T	-0.074159	0.0881024	0.977523	0.977	TRUE	0.00226315
Bipolar disorder	Accelerometer-based moderate PA (G2)	rs13164534	C	T	C	T	-0.0282074	-0.00329542	0.809896	0.79	TRUE	3.21939e-05
Bipolar disorder	Accelerometer-based moderate PA (G2)	rs141952124	G	A	G	A	0.0779412	0.00330453	0.977403	0.978	TRUE	1.61293e-05
Bipolar disorder	Accelerometer-based moderate PA (G2)	rs143893080	C	A	C	A	0.0991718	-0.0444013	0.985181	0.985	TRUE	8.9268e-05
Bipolar disorder	Accelerometer-based moderate PA (G2)	rs144788391	T	C	T	C	-0.0770072	0.0400953	0.975072	0.976	TRUE	9.1405e-05
Bipolar disorder	Accelerometer-based moderate PA (G2)	rs147568733	G	A	G	A	-0.078163	0.0221039	0.973357	0.978	TRUE	7.67852e-06
Bipolar disorder	Accelerometer-based moderate PA (G2)	rs157595	A	G	A	G	-0.0228487	-0.015002	0.385068	0.391	TRUE	0.000301173
Bipolar disorder	Accelerometer-based moderate PA (G2)	rs17244293	G	A	G	A	0.0557245	0.00909848	0.947093	0.949	TRUE	5.47861e-06
Bipolar disorder	Accelerometer-based moderate PA (G2)	rs183671	T	G	T	G	0.0810548	0.0513013	0.022462	0.0176	TRUE	0.000130036
Bipolar disorder	Accelerometer-based moderate PA (G2)	rs2472785	T	C	T	C	-0.0249929	-0.00979784	0.231649	0.233	TRUE	0.000234451
Bipolar disorder	Accelerometer-based moderate PA (G2)	rs2532345	G	A	G	A	0.0240578	0.00980181	0.713563	0.689	TRUE	0.000160427
Bipolar disorder	Accelerometer-based moderate PA (G2)	rs35609661	A	G	A	G	-0.0613694	0.0225049	0.970161	0.966	TRUE	0.0001722
Bipolar disorder	Accelerometer-based moderate PA (G2)	rs35835531	G	A	G	A	0.0321471	-0.0192032	0.129671	0.149	TRUE	0.000340871
Bipolar disorder	Accelerometer-based moderate PA (G2)	rs57045379	T	C	T	C	-0.0328926	-0.0320997	0.883376	0.886	TRUE	0.00173347
Bipolar disorder	Accelerometer-based moderate PA (G2)	rs61776614	C	T	C	T	-0.0441372	-0.0182047	0.924545	0.913	TRUE	6.46704e-05
Bipolar disorder	Accelerometer-based moderate PA (G2)	rs62092069	G	A	G	A	-0.0259931	0.00119928	0.627375	0.61	TRUE	1.41302e-06
Bipolar disorder	Accelerometer-based moderate PA (G2)	rs62167846	T	C	T	C	-0.0273298	0.001998	0.811456	0.809	TRUE	7.00026e-05
Bipolar disorder	Accelerometer-based moderate PA (G2)	rs6533629	G	A	G	A	-0.0224745	-0.00040008	0.570708	0.588	TRUE	1.96522e-05
Bipolar disorder	Accelerometer-based moderate PA (G2)	rs7046512	T	C	T	C	0.0248924	0.0259016	0.774025	0.789	TRUE	0.00212897
Bipolar disorder	Accelerometer-based moderate PA (G2)	rs7106125	G	C	G	C	-0.0244324	-0.0292949	0.74692	0.746	TRUE	0.0029487
Bipolar disorder	Accelerometer-based moderate PA (G2)	rs71444403	T	C	T	C	0.0463266	0.0107025	0.940351	0.952	TRUE	7.11063e-05
Bipolar disorder	Accelerometer-based moderate PA (G2)	rs75892815	G	A	G	A	0.0777894	-0.0582967	0.979774	0.967	TRUE	0.000526454
Bipolar disorder	Accelerometer-based moderate PA (G2)	rs76187114	A	T	A	T	0.0537838	0.00330453	0.954261	0.955	TRUE	2.43284e-05
Bipolar disorder	Accelerometer-based moderate PA (G2)	rs7648171	T	C	T	C	0.0290056	0.0102968	0.796256	0.774	TRUE	3.34498e-05
Bipolar disorder	Accelerometer-based moderate PA (G2)	rs7874842	G	A	G	A	0.0273471	0.0116024	0.825025	0.819	TRUE	0.000303391
Bipolar disorder	Accelerometer-based moderate PA (G2)	rs80012273	A	C	A	C	-0.0469056	-0.0460021	0.938926	0.951	TRUE	0.000792357
Bipolar disorder	Accelerometer-based moderate PA (G2)	rs80029528	C	T	C	T	-0.0478093	-0.0186019	0.935659	0.939	TRUE	3.31774e-05
Bipolar disorder	Accelerometer-based moderate PA (G2)	rs8123368	G	A	G	A	-0.0479739	-0.0149005	0.947409	0.951	TRUE	0.000124951
Bipolar disorder	Accelerometer-based walking (G1)	rs7548269	T	C	T	C	-0.026744	-0.014596	0.610263	0.611	TRUE	9.76671e-06
Bipolar disorder	Accelerometer-based walking (G2)	rs10509412	A	C	A	C	0.0210529	0.018704	0.576785	0.612	TRUE	0.00117268
Bipolar disorder	Accelerometer-based walking (G2)	rs111905832	G	A	G	A	0.0861912	0.0194006	0.981502	0.984	TRUE	1.88715e-05
Bipolar disorder	Accelerometer-based walking (G2)	rs115252368	T	G	T	G	0.085644	-0.0901983	0.982493	0.979	TRUE	0.000624958
Bipolar disorder	Accelerometer-based walking (G2)	rs11526062	G	A	G	A	0.0258562	-0.0113036	0.750332	0.755	TRUE	9.67569e-05
Bipolar disorder	Accelerometer-based walking (G2)	rs117334682	T	C	T	C	-0.0687569	-0.0694037	0.976823	0.978	TRUE	0.00132266
Bipolar disorder	Accelerometer-based walking (G2)	rs1250505	G	T	G	T	-0.0222444	-0.0176957	0.576847	0.581	TRUE	0.000486717
Bipolar disorder	Accelerometer-based walking (G2)	rs12595220	T	G	T	G	0.0227908	0.0018982	0.432167	0.442	TRUE	1.71568e-05
Bipolar disorder	Accelerometer-based walking (G2)	rs1290367	A	G	A	G	0.0251456	0.001998	0.743635	0.736	TRUE	5.06323e-05
Bipolar disorder	Accelerometer-based walking (G2)	rs13270182	T	C	T	C	0.0266733	-0.00690378	0.767446	0.757	TRUE	3.78462e-05
Bipolar disorder	Accelerometer-based walking (G2)	rs143769438	G	C	G	C	0.0828373	0.0595982	0.983663	0.985	TRUE	0.000496773
Bipolar disorder	Accelerometer-based walking (G2)	rs17246300	G	A	G	A	-0.0315222	0.0329027	0.872442	0.871	TRUE	0.00215197
Bipolar disorder	Accelerometer-based walking (G2)	rs17630864	C	T	C	T	-0.0389721	-0.00020002	0.912896	0.925	TRUE	3.7347e-05
Bipolar disorder	Accelerometer-based walking (G2)	rs17639568	G	A	G	A	-0.0244294	-0.027402	0.712656	0.688	TRUE	0.00142706
Bipolar disorder	Accelerometer-based walking (G2)	rs192461880	G	T	G	T	-0.085264	0.00469894	0.983927	0.987	TRUE	5.71229e-05
Bipolar disorder	Accelerometer-based walking (G2)	rs2058844	T	C	T	C	0.0213539	0.00860289	0.629436	0.634	TRUE	0.00028716
Bipolar disorder	Accelerometer-based walking (G2)	rs2073056	C	T	C	T	-0.0278267	0.00509699	0.773997	0.765	TRUE	2.40095e-05
Bipolar disorder	Accelerometer-based walking (G2)	rs2091766	C	T	C	T	-0.0214921	-0.0103029	0.615222	0.595	TRUE	0.000316096
Bipolar disorder	Accelerometer-based walking (G2)	rs2150961	T	A	T	A	0.025211	0.0213994	0.247884	0.257	TRUE	0.00118378
Bipolar disorder	Accelerometer-based walking (G2)	rs2392914	A	G	A	G	0.0270029	0.0139029	0.818939	0.819	TRUE	0.000392203
Bipolar disorder	Accelerometer-based walking (G2)	rs274626	G	C	G	C	0.0364162	-0.00769957	0.0970106	0.111	TRUE	9.56165e-05
Bipolar disorder	Accelerometer-based walking (G2)	rs329124	A	G	A	G	-0.0224711	0.0166014	0.576647	0.554	TRUE	0.000358126
Bipolar disorder	Accelerometer-based walking (G2)	rs35405235	G	A	G	A	-0.0277207	-0.00709511	0.825228	0.839	TRUE	0.000111961
Bipolar disorder	Accelerometer-based walking (G2)	rs35942290	C	G	C	G	-0.0303539	0.0140015	0.867061	0.859	TRUE	0.000360833
Bipolar disorder	Accelerometer-based walking (G2)	rs3762179	C	T	C	T	0.0279306	-0.0135007	0.824215	0.825	TRUE	0.000244434
Bipolar disorder	Accelerometer-based walking (G2)	rs4445878	C	T	C	T	0.0243672	0.0214973	0.275981	0.276	TRUE	0.000738821
Bipolar disorder	Accelerometer-based walking (G2)	rs4620730	C	G	C	G	0.0333856	0.0120965	0.873841	0.861	TRUE	8.9708e-05
Bipolar disorder	Accelerometer-based walking (G2)	rs4945621	T	G	T	G	-0.0223354	-0.00369682	0.368894	0.343	TRUE	6.13626e-05
Bipolar disorder	Accelerometer-based walking (G2)	rs551931	T	C	T	C	-0.0272535	0.0374981	0.793492	0.803	TRUE	0.00383562
Bipolar disorder	Accelerometer-based walking (G2)	rs6027822	G	A	G	A	-0.0444616	0.0131038	0.938341	0.934	TRUE	0.00018798
Bipolar disorder	Accelerometer-based walking (G2)	rs61149527	T	C	T	C	-0.0431618	0.00970278	0.922162	0.927	TRUE	2.02555e-05
Bipolar disorder	Accelerometer-based walking (G2)	rs6728449	G	A	G	A	-0.0230616	-0.0116982	0.383692	0.4	TRUE	0.000119793
Bipolar disorder	Accelerometer-based walking (G2)	rs6887677	G	A	G	A	0.0236499	0.00669752	0.551146	0.535	TRUE	2.03451e-05
Bipolar disorder	Accelerometer-based walking (G2)	rs7105462	G	A	G	A	0.0219446	0.0332026	0.40274	0.394	TRUE	0.00698567
Bipolar disorder	Accelerometer-based walking (G2)	rs75201855	G	A	G	A	0.0331569	0.0264959	0.890513	0.892	TRUE	0.000936075
Bipolar disorder	Accelerometer-based walking (G2)	rs7548269	T	C	T	C	-0.026744	-0.014596	0.610263	0.611	TRUE	9.76671e-06
Bipolar disorder	Accelerometer-based walking (G2)	rs764361	G	A	G	A	-0.0494933	0.0126003	0.939322	0.947	TRUE	1.88604e-05
Bipolar disorder	Accelerometer-based walking (G2)	rs76750610	T	G	T	G	0.047233	-0.0128016	0.948537	0.954	TRUE	0.000113983
Bipolar disorder	Accelerometer-based walking (G2)	rs7824749	T	C	T	C	0.0323151	-0.00950503	0.117122	0.0946	TRUE	0.000166166
Bipolar disorder	Accelerometer-based walking (G2)	rs78723158	T	C	T	C	-0.115631	-0.0562	0.988769	0.987	TRUE	7.02808e-05
Bipolar disorder	Accelerometer-based sedentary behaviour (G1)	rs1858242	A	G	A	G	0.0312653	-0.00290421	0.259055	0.253	TRUE	1.78659e-07
Bipolar disorder	Accelerometer-based sedentary behaviour (G1)	rs25981	G	C	G	C	0.0277534	0.000699755	0.531029	0.545	TRUE	8.726e-08
Bipolar disorder	Accelerometer-based sedentary behaviour (G1)	rs26579	G	C	G	C	0.0283637	0.00850374	0.415156	0.407	TRUE	5.47807e-07
Bipolar disorder	Accelerometer-based sedentary behaviour (G1)	rs61776614	C	T	C	T	0.0497396	-0.0182047	0.924545	0.913	TRUE	4.78138e-06
Bipolar disorder	Accelerometer-based sedentary behaviour (G1)	rs6870096	C	G	C	G	-0.0278195	0.0278	0.321178	0.31	TRUE	0.000103449
Bipolar disorder	Accelerometer-based sedentary behaviour (G2)	rs10020515	T	C	T	C	0.0262546	0.00109939	0.809221	0.806	TRUE	6.81083e-05
Bipolar disorder	Accelerometer-based sedentary behaviour (G2)	rs10209768	C	T	C	T	-0.0738519	-0.017604	0.978002	0.97	TRUE	7.76881e-05
Bipolar disorder	Accelerometer-based sedentary behaviour (G2)	rs10887455	A	T	A	T	-0.0217835	-0.0037972	0.4912	0.491	TRUE	4.64505e-05
Bipolar disorder	Accelerometer-based sedentary behaviour (G2)	rs1111804	T	C	T	C	0.0317188	0.0115036	0.855991	0.859	TRUE	9.43245e-05
Bipolar disorder	Accelerometer-based sedentary behaviour (G2)	rs11214550	T	C	T	C	-0.0219352	0.0278972	0.573143	0.568	TRUE	0.00257942
Bipolar disorder	Accelerometer-based sedentary behaviour (G2)	rs113851554	G	T	G	T	-0.0472852	-0.00140098	0.943193	0.944	TRUE	4.33812e-05
Bipolar disorder	Accelerometer-based sedentary behaviour (G2)	rs11689017	C	T	C	T	-0.0206325	0.00449986	0.468345	0.419	TRUE	0.000147375
Bipolar disorder	Accelerometer-based sedentary behaviour (G2)	rs116971417	C	T	C	T	0.0714463	0.0411036	0.978414	0.982	TRUE	0.000406794
Bipolar disorder	Accelerometer-based sedentary behaviour (G2)	rs1187244	T	C	T	C	0.0256008	-0.00359646	0.701578	0.677	TRUE	1.16994e-05
Bipolar disorder	Accelerometer-based sedentary behaviour (G2)	rs12446623	T	G	T	G	0.0319317	-0.0456984	0.854539	0.829	TRUE	0.0037394
Bipolar disorder	Accelerometer-based sedentary behaviour (G2)	rs12455052	A	C	A	C	-0.0243355	-0.000300045	0.698581	0.71	TRUE	1.99412e-05
Bipolar disorder	Accelerometer-based sedentary behaviour (G2)	rs13069239	C	G	C	G	-0.0225904	0.0259016	0.638739	0.649	TRUE	0.00200585
Bipolar disorder	Accelerometer-based sedentary behaviour (G2)	rs141526703	G	A	G	A	0.0612354	-0.0523043	0.970225	0.977	TRUE	0.00104089
Bipolar disorder	Accelerometer-based sedentary behaviour (G2)	rs144573297	T	G	T	G	0.0732931	-0.0426988	0.977614	0.97	TRUE	0.000422223
Bipolar disorder	Accelerometer-based sedentary behaviour (G2)	rs151094419	C	T	C	T	-0.0977004	0.0805011	0.987172	0.985	TRUE	0.000709536
Bipolar disorder	Accelerometer-based sedentary behaviour (G2)	rs16890617	T	C	T	C	-0.037543	0.00229736	0.909642	0.914	TRUE	3.59307e-05
Bipolar disorder	Accelerometer-based sedentary behaviour (G2)	rs17379561	A	T	A	T	-0.0352295	-0.00749804	0.85962	0.834	TRUE	5.56429e-06
Bipolar disorder	Accelerometer-based sedentary behaviour (G2)	rs17394997	T	C	T	C	0.0410119	-0.00369682	0.932827	0.947	TRUE	9.2185e-05
Bipolar disorder	Accelerometer-based sedentary behaviour (G2)	rs17408272	G	A	G	A	0.0261682	-0.004902	0.744701	0.735	TRUE	2.12913e-05
Bipolar disorder	Accelerometer-based sedentary behaviour (G2)	rs17651869	C	T	C	T	-0.0825159	-0.0383043	0.98241	0.978	TRUE	0.000117635
Bipolar disorder	Accelerometer-based sedentary behaviour (G2)	rs17790917	A	G	A	G	-0.0302228	0.0595982	0.794046	0.785	TRUE	0.0107432
Bipolar disorder	Accelerometer-based sedentary behaviour (G2)	rs1858242	A	G	A	G	0.0312653	-0.00290421	0.259055	0.253	TRUE	1.78659e-07
Bipolar disorder	Accelerometer-based sedentary behaviour (G2)	rs186852174	G	A	G	A	-0.0706743	-0.106795	0.977017	0.978	TRUE	0.0067884
Bipolar disorder	Accelerometer-based sedentary behaviour (G2)	rs189695099	G	C	G	C	0.0944514	0.0355023	0.986359	0.984	TRUE	0.000110921
Bipolar disorder	Accelerometer-based sedentary behaviour (G2)	rs2036378	A	C	A	C	0.0211148	-0.00389759	0.44189	0.459	TRUE	9.80285e-05
Bipolar disorder	Accelerometer-based sedentary behaviour (G2)	rs2326838	G	A	G	A	-0.0227954	0.00309521	0.637587	0.614	TRUE	3.62317e-05
Bipolar disorder	Accelerometer-based sedentary behaviour (G2)	rs25981	G	C	G	C	0.0277534	0.000699755	0.531029	0.545	TRUE	8.726e-08
Bipolar disorder	Accelerometer-based sedentary behaviour (G2)	rs26579	G	C	G	C	0.0283637	0.00850374	0.415156	0.407	TRUE	5.47807e-07
Bipolar disorder	Accelerometer-based sedentary behaviour (G2)	rs2692593	C	T	C	T	0.0215356	-0.00210221	0.455861	0.495	TRUE	4.56945e-05
Bipolar disorder	Accelerometer-based sedentary behaviour (G2)	rs34064803	T	C	T	C	0.0356944	-0.0577986	0.89811	0.911	TRUE	0.00944644
Bipolar disorder	Accelerometer-based sedentary behaviour (G2)	rs34910	T	G	T	G	0.0267306	0.0126003	0.722328	0.719	TRUE	3.78718e-05
Bipolar disorder	Accelerometer-based sedentary behaviour (G2)	rs35053192	C	T	C	T	0.0287938	-0.0114958	0.832807	0.828	TRUE	0.000189115
Bipolar disorder	Accelerometer-based sedentary behaviour (G2)	rs3795092	C	T	C	T	-0.0274621	-0.00579677	0.821349	0.821	TRUE	9.94211e-05
Bipolar disorder	Accelerometer-based sedentary behaviour (G2)	rs3927683	A	G	A	G	0.0212435	-0.00650109	0.526394	0.519	TRUE	0.000144186
Bipolar disorder	Accelerometer-based sedentary behaviour (G2)	rs3975039	C	T	C	T	-0.0500503	0.0116024	0.948496	0.953	TRUE	5.92401e-05
Bipolar disorder	Accelerometer-based sedentary behaviour (G2)	rs4747438	C	T	C	T	0.0220355	-0.0186019	0.32367	0.325	TRUE	0.00131021
Bipolar disorder	Accelerometer-based sedentary behaviour (G2)	rs4782526	T	G	T	G	-0.0228744	0.0177024	0.649367	0.658	TRUE	0.000516772
Bipolar disorder	Accelerometer-based sedentary behaviour (G2)	rs4804930	C	T	C	T	-0.0419714	0.0199987	0.920897	0.935	TRUE	7.79278e-05
Bipolar disorder	Accelerometer-based sedentary behaviour (G2)	rs4953413	T	C	T	C	0.0250103	-0.00240289	0.39311	0.389	TRUE	3.84261e-06
Bipolar disorder	Accelerometer-based sedentary behaviour (G2)	rs4955532	G	T	G	T	-0.0216252	-0.0127003	0.648274	0.674	TRUE	0.000464044
Bipolar disorder	Accelerometer-based sedentary behaviour (G2)	rs5001270	A	T	A	T	0.0554133	-0.0222047	0.949138	0.951	TRUE	0.000235653
Bipolar disorder	Accelerometer-based sedentary behaviour (G2)	rs57521363	A	G	A	G	0.0240542	0.0327963	0.631121	0.627	TRUE	0.00234483
Bipolar disorder	Accelerometer-based sedentary behaviour (G2)	rs61776614	C	T	C	T	0.0497396	-0.0182047	0.924545	0.913	TRUE	4.78138e-06
Bipolar disorder	Accelerometer-based sedentary behaviour (G2)	rs61826916	T	C	T	C	-0.0228459	-0.0331019	0.608982	0.65	TRUE	0.00392445
Bipolar disorder	Accelerometer-based sedentary behaviour (G2)	rs62158170	A	G	A	G	0.0272461	0.00390238	0.783008	0.792	TRUE	2.37778e-05
Bipolar disorder	Accelerometer-based sedentary behaviour (G2)	rs6474006	C	T	C	T	0.022339	-0.0209989	0.408989	0.395	TRUE	0.00100849
Bipolar disorder	Accelerometer-based sedentary behaviour (G2)	rs67309388	T	C	T	C	0.0268182	-0.012599	0.787306	0.797	TRUE	0.000140897
Bipolar disorder	Accelerometer-based sedentary behaviour (G2)	rs6870096	C	G	C	G	-0.0278195	0.0278	0.321178	0.31	TRUE	0.000103449
Bipolar disorder	Accelerometer-based sedentary behaviour (G2)	rs73046909	C	G	C	G	0.024032	0.0036035	0.760209	0.762	TRUE	0.000106443
Bipolar disorder	Accelerometer-based sedentary behaviour (G2)	rs731069	A	C	A	C	-0.0241294	-0.00290421	0.53814	0.551	TRUE	5.06482e-06
Bipolar disorder	Accelerometer-based sedentary behaviour (G2)	rs7317533	T	A	T	A	-0.035572	0.0183997	0.906091	0.895	TRUE	0.000376166
Bipolar disorder	Accelerometer-based sedentary behaviour (G2)	rs732550	T	A	T	A	-0.0218821	0.00169856	0.557381	0.57	TRUE	3.40625e-05
Bipolar disorder	Accelerometer-based sedentary behaviour (G2)	rs75779711	C	A	C	A	-0.0355875	0.0336959	0.84815	0.849	TRUE	0.000167298
Bipolar disorder	Accelerometer-based sedentary behaviour (G2)	rs76107954	T	G	T	G	-0.0672551	0.0423025	0.975735	0.97	TRUE	0.000644184
Bipolar disorder	Accelerometer-based sedentary behaviour (G2)	rs76127250	A	G	A	G	-0.0287546	-0.0201007	0.844241	0.841	TRUE	0.000718411
Bipolar disorder	Accelerometer-based sedentary behaviour (G2)	rs7811643	C	T	C	T	-0.0325741	0.00149888	0.874543	0.883	TRUE	3.2157e-05
Bipolar disorder	Accelerometer-based sedentary behaviour (G2)	rs9548984	A	T	A	T	0.0224244	0.023404	0.540888	0.536	TRUE	0.000949056
Bipolar disorder	Accelerometer-based sedentary behaviour (G2)	rs9569764	A	G	A	G	0.0236791	-0.0157026	0.745511	0.749	TRUE	0.000667674
Schizophrenia	Self-reported moderate-vigorous PA (G1)	rs10145335	A	G	A	G	0.0141221	0.0113036	0.250611	0.247	TRUE	0.00551906
Schizophrenia	Self-reported moderate-vigorous PA (G1)	rs1043595	A	G	A	G	-0.014411	-0.0267977	0.282865	0.227	TRUE	0.0700702
Schizophrenia	Self-reported moderate-vigorous PA (G1)	rs1186721	A	G	A	G	0.01299	-0.0274011	0.315844	0.268	TRUE	0.176732
Schizophrenia	Self-reported moderate-vigorous PA (G1)	rs12912808	T	C	T	C	-0.017546	0.0111014	0.148607	0.141	TRUE	0.00236196
Schizophrenia	Self-reported moderate-vigorous PA (G1)	rs1921981	A	G	A	G	-0.013037	0.015205	0.325647	0.281	TRUE	0.015965
Schizophrenia	Self-reported moderate-vigorous PA (G1)	rs1972763	T	C	T	C	-0.0128383	0.017197	0.657628	0.703	TRUE	0.0282219
Schizophrenia	Self-reported moderate-vigorous PA (G1)	rs1974771	A	G	A	G	0.0213389	0.0226036	0.099975	0.139	TRUE	0.0159951
Schizophrenia	Self-reported moderate-vigorous PA (G1)	rs2035562	G	A	G	A	0.0138763	0.0105959	0.672483	0.618	TRUE	0.00298306
Schizophrenia	Self-reported moderate-vigorous PA (G1)	rs2114286	G	A	G	A	0.0122453	0.0138961	0.534243	0.61	TRUE	0.0148192
Schizophrenia	Self-reported moderate-vigorous PA (G1)	rs2854277	T	C	T	C	-0.0320288	-0.187599	0.082571	0.043	TRUE	0.849284
Schizophrenia	Self-reported moderate-vigorous PA (G1)	rs2942127	A	G	A	G	-0.016037	-0.0247024	0.824644	0.724	TRUE	0.0810499
Schizophrenia	Self-reported moderate-vigorous PA (G1)	rs2988004	G	T	G	T	0.0131708	-0.0252973	0.442245	0.466	TRUE	0.112813
Schizophrenia	Self-reported moderate-vigorous PA (G1)	rs429358	C	T	C	T	0.0219822	0.004902	0.154172	0.137	TRUE	6.85542e-06
Schizophrenia	Self-reported moderate-vigorous PA (G1)	rs4886868	G	T	G	T	0.0124954	-0.00499749	0.585862	0.496	TRUE	0.00114084
Schizophrenia	Self-reported moderate-vigorous PA (G1)	rs7326482	T	G	T	G	0.0129605	0.000300045	0.615163	0.592	TRUE	0.0001751
Schizophrenia	Self-reported moderate-vigorous PA (G1)	rs77742115	C	T	C	T	0.018348	-0.0110982	0.138319	0.131	TRUE	0.00183025
Schizophrenia	Self-reported moderate-vigorous PA (G1)	rs7804463	C	T	C	T	-0.0150095	-0.0230034	0.470424	0.457	TRUE	0.020424
Schizophrenia	Self-reported moderate-vigorous PA (G1)	rs877483	C	T	C	T	-0.0122277	0.0103029	0.566815	0.627	TRUE	0.00614439
Schizophrenia	Self-reported moderate-vigorous PA (G1)	rs921915	C	T	C	T	0.0138882	0.00339576	0.587905	0.523	TRUE	0.000126275
Schizophrenia	Self-reported moderate-vigorous PA (G2)	rs10041140	T	A	T	A	-0.012381	-0.000299955	0.266796	0.251	TRUE	0.00103564
Schizophrenia	Self-reported moderate-vigorous PA (G2)	rs10103580	T	C	T	C	-0.014217	-0.0134985	0.864462	0.852	TRUE	0.0388752
Schizophrenia	Self-reported moderate-vigorous PA (G2)	rs10145335	A	G	A	G	0.0141221	0.0113036	0.250611	0.247	TRUE	0.00551906
Schizophrenia	Self-reported moderate-vigorous PA (G2)	rs10157145	C	T	C	T	0.0118141	0.00480151	0.503584	0.584	TRUE	0.0016878
Schizophrenia	Self-reported moderate-vigorous PA (G2)	rs1043595	A	G	A	G	-0.014411	-0.0267977	0.282865	0.227	TRUE	0.0700702
Schizophrenia	Self-reported moderate-vigorous PA (G2)	rs10506671	A	G	A	G	0.0192471	0.0122042	0.089273	0.125	TRUE	0.0104192
Schizophrenia	Self-reported moderate-vigorous PA (G2)	rs11048486	A	C	A	C	-0.0138142	0.00460057	0.164676	0.151	TRUE	0.00478649
Schizophrenia	Self-reported moderate-vigorous PA (G2)	rs11081859	A	G	A	G	-0.0184737	-0.00330453	0.891872	0.845	TRUE	0.00117634
Schizophrenia	Self-reported moderate-vigorous PA (G2)	rs11096924	A	G	A	G	-0.0107126	-0.00269636	0.332609	0.328	TRUE	0.00512229
Schizophrenia	Self-reported moderate-vigorous PA (G2)	rs112016448	T	C	T	C	0.0617993	-0.00760104	0.008627	0.044	TRUE	0.00305685
Schizophrenia	Self-reported moderate-vigorous PA (G2)	rs112308536	G	A	G	A	-0.010861	0.00999983	0.320663	0.28	TRUE	0.0263006
Schizophrenia	Self-reported moderate-vigorous PA (G2)	rs112743436	T	C	T	C	-0.0263898	-0.0129952	0.036214	0.038	TRUE	0.0102924
Schizophrenia	Self-reported moderate-vigorous PA (G2)	rs114243593	G	A	G	A	-0.0268198	-0.0430978	0.052815	0.038	TRUE	0.0277133
Schizophrenia	Self-reported moderate-vigorous PA (G2)	rs114524724	G	C	G	C	-0.034654	-0.0077995	0.02546	0.022	TRUE	0.00194945
Schizophrenia	Self-reported moderate-vigorous PA (G2)	rs115181288	T	C	T	C	0.0229987	-0.0346043	0.055009	0.048	TRUE	0.0535926
Schizophrenia	Self-reported moderate-vigorous PA (G2)	rs11641100	T	C	T	C	-0.011612	-0.0009995	0.444152	0.42	TRUE	0.00064979
Schizophrenia	Self-reported moderate-vigorous PA (G2)	rs117919005	A	C	A	C	-0.0294338	0.0318003	0.028351	0.024	TRUE	0.0319769
Schizophrenia	Self-reported moderate-vigorous PA (G2)	rs1186721	A	G	A	G	0.01299	-0.0274011	0.315844	0.268	TRUE	0.176732
Schizophrenia	Self-reported moderate-vigorous PA (G2)	rs11913445	A	C	A	C	-0.0150821	0.0426988	0.168456	0.168	TRUE	0.493433
Schizophrenia	Self-reported moderate-vigorous PA (G2)	rs12360330	T	C	T	C	0.0156021	-0.0034042	0.135156	0.153	TRUE	0.00266218
Schizophrenia	Self-reported moderate-vigorous PA (G2)	rs1246274	A	G	A	G	0.0144098	0.00429923	0.859785	0.874	TRUE	0.00534258
Schizophrenia	Self-reported moderate-vigorous PA (G2)	rs124672	G	A	G	A	0.010742	0.0281012	0.288853	0.36	TRUE	0.595179
Schizophrenia	Self-reported moderate-vigorous PA (G2)	rs12912808	T	C	T	C	-0.017546	0.0111014	0.148607	0.141	TRUE	0.00236196
Schizophrenia	Self-reported moderate-vigorous PA (G2)	rs12979056	A	G	A	G	0.0104656	-0.0109993	0.457788	0.381	TRUE	0.0271262
Schizophrenia	Self-reported moderate-vigorous PA (G2)	rs12992633	A	C	A	C	-0.0132122	0.00959589	0.168574	0.185	TRUE	0.0235218
Schizophrenia	Self-reported moderate-vigorous PA (G2)	rs1340704	T	C	T	C	-0.0103036	-0.0142973	0.597984	0.583	TRUE	0.088626
Schizophrenia	Self-reported moderate-vigorous PA (G2)	rs138557223	T	C	T	C	0.043201	0.004902	0.014867	0.015	TRUE	0.00323607
Schizophrenia	Self-reported moderate-vigorous PA (G2)	rs139907649	A	G	A	G	0.0593754	0.022399	0.008865	0.016	TRUE	0.00461036
Schizophrenia	Self-reported moderate-vigorous PA (G2)	rs1469851	T	A	T	A	-0.0136513	-0.00649884	0.801655	0.808	TRUE	0.00521675
Schizophrenia	Self-reported moderate-vigorous PA (G2)	rs150863806	A	G	A	G	-0.0324208	-0.1268	0.030612	0.027	FALSE	0.880124
Schizophrenia	Self-reported moderate-vigorous PA (G2)	rs161344	A	C	A	C	0.0102713	0.0460021	0.431718	0.432	FALSE	0.194965
Schizophrenia	Self-reported moderate-vigorous PA (G2)	rs17183317	G	A	G	A	0.0220613	0.0467981	0.063197	0.056	TRUE	0.202819
Schizophrenia	Self-reported moderate-vigorous PA (G2)	rs17238532	G	A	G	A	-0.0104402	0.00839514	0.337944	0.311	TRUE	0.0198236
Schizophrenia	Self-reported moderate-vigorous PA (G2)	rs17573850	G	A	G	A	-0.0121171	0.0128016	0.259005	0.213	TRUE	0.0276721
Schizophrenia	Self-reported moderate-vigorous PA (G2)	rs17769552	A	G	A	G	0.0118367	-0.061603	0.22185	0.193	FALSE	0.210762
Schizophrenia	Self-reported moderate-vigorous PA (G2)	rs17778974	C	G	C	G	-0.0187538	-0.0166998	0.078602	0.063	TRUE	0.0222419
Schizophrenia	Self-reported moderate-vigorous PA (G2)	rs1873585	G	A	G	A	0.0122221	0.00959589	0.221962	0.256	TRUE	0.023069
Schizophrenia	Self-reported moderate-vigorous PA (G2)	rs1921981	A	G	A	G	-0.013037	0.015205	0.325647	0.281	TRUE	0.015965
Schizophrenia	Self-reported moderate-vigorous PA (G2)	rs193162651	T	C	T	C	-0.0367489	-0.00809713	0.019627	0.017	TRUE	0.00388115
Schizophrenia	Self-reported moderate-vigorous PA (G2)	rs1972763	T	C	T	C	-0.0128383	0.017197	0.657628	0.703	TRUE	0.0282219
Schizophrenia	Self-reported moderate-vigorous PA (G2)	rs1974771	A	G	A	G	0.0213389	0.0226036	0.099975	0.139	TRUE	0.0159951
Schizophrenia	Self-reported moderate-vigorous PA (G2)	rs200706	A	G	A	G	0.0109184	0.011597	0.318805	0.313	TRUE	0.0400082
Schizophrenia	Self-reported moderate-vigorous PA (G2)	rs2035562	G	A	G	A	0.0138763	0.0105959	0.672483	0.618	TRUE	0.00298306
Schizophrenia	Self-reported moderate-vigorous PA (G2)	rs2070745	G	C	G	C	0.0105109	-0.00620074	0.364831	0.387	TRUE	0.0139652
Schizophrenia	Self-reported moderate-vigorous PA (G2)	rs2114286	G	A	G	A	0.0122453	0.0138961	0.534243	0.61	TRUE	0.0148192
Schizophrenia	Self-reported moderate-vigorous PA (G2)	rs213567	C	T	C	T	-0.00986982	0.031501	0.508521	0.486	TRUE	0.980896
Schizophrenia	Self-reported moderate-vigorous PA (G2)	rs2148201	A	G	A	G	0.0106915	-0.018596	0.491253	0.422	TRUE	0.13496
Schizophrenia	Self-reported moderate-vigorous PA (G2)	rs2188172	G	A	G	A	-0.0101844	-0.00600195	0.444665	0.4	TRUE	0.0151499
Schizophrenia	Self-reported moderate-vigorous PA (G2)	rs2267443	G	A	G	A	-0.0107708	-0.0221039	0.61882	0.626	TRUE	0.258407
Schizophrenia	Self-reported moderate-vigorous PA (G2)	rs2267549	A	G	A	G	-0.0106242	-0.0138043	0.45422	0.427	TRUE	0.0637077
Schizophrenia	Self-reported moderate-vigorous PA (G2)	rs2283249	G	T	G	T	0.0125268	-0.00330453	0.248107	0.231	TRUE	0.00271191
Schizophrenia	Self-reported moderate-vigorous PA (G2)	rs2388195	C	A	C	A	0.0116696	-0.00390238	0.439449	0.428	TRUE	0.00173989
Schizophrenia	Self-reported moderate-vigorous PA (G2)	rs2451292	G	T	G	T	0.0101909	0.000100005	0.527468	0.559	TRUE	0.00209437
Schizophrenia	Self-reported moderate-vigorous PA (G2)	rs2494664	G	A	G	A	0.0118275	0.0347985	0.459858	0.554	TRUE	0.642579
Schizophrenia	Self-reported moderate-vigorous PA (G2)	rs2638463	A	G	A	G	0.0116426	0.0366017	0.3065	0.351	FALSE	0.803609
Schizophrenia	Self-reported moderate-vigorous PA (G2)	rs2710477	A	T	A	T	0.0205971	-0.0218985	0.081249	0.12	TRUE	0.0380954
Schizophrenia	Self-reported moderate-vigorous PA (G2)	rs2721937	T	C	T	C	0.0136958	0.0302015	0.184814	0.219	TRUE	0.385246
Schizophrenia	Self-reported moderate-vigorous PA (G2)	rs2764261	G	A	G	A	-0.011374	-0.0299956	0.626067	0.629	TRUE	0.559654
Schizophrenia	Self-reported moderate-vigorous PA (G2)	rs2854277	T	C	T	C	-0.0320288	-0.187599	0.082571	0.043	TRUE	0.849284
Schizophrenia	Self-reported moderate-vigorous PA (G2)	rs293567	T	G	T	G	0.0111911	-0.0133011	0.331457	0.446	TRUE	0.0359655
Schizophrenia	Self-reported moderate-vigorous PA (G2)	rs2942127	A	G	A	G	-0.016037	-0.0247024	0.824644	0.724	TRUE	0.0810499
Schizophrenia	Self-reported moderate-vigorous PA (G2)	rs2988004	G	T	G	T	0.0131708	-0.0252973	0.442245	0.466	TRUE	0.112813
Schizophrenia	Self-reported moderate-vigorous PA (G2)	rs35650232	G	T	G	T	0.013043	-0.0239021	0.221382	0.293	TRUE	0.164376
Schizophrenia	Self-reported moderate-vigorous PA (G2)	rs3784132	G	A	G	A	0.0110365	-0.00580313	0.284824	0.263	TRUE	0.0117194
Schizophrenia	Self-reported moderate-vigorous PA (G2)	rs3810496	C	T	C	T	-0.0109628	-0.00330453	0.616336	0.587	TRUE	0.00355329
Schizophrenia	Self-reported moderate-vigorous PA (G2)	rs3936938	A	G	A	G	0.0107906	0.0180011	0.596867	0.663	TRUE	0.101218
Schizophrenia	Self-reported moderate-vigorous PA (G2)	rs4281659	C	T	C	T	-0.0171891	-0.0289955	0.134848	0.153	TRUE	0.12181
Schizophrenia	Self-reported moderate-vigorous PA (G2)	rs429358	C	T	C	T	0.0219822	0.004902	0.154172	0.137	TRUE	6.85542e-06
Schizophrenia	Self-reported moderate-vigorous PA (G2)	rs4304660	A	G	A	G	0.0114196	0.019295	0.726908	0.774	TRUE	0.111378
Schizophrenia	Self-reported moderate-vigorous PA (G2)	rs4538426	G	T	G	T	-0.00979518	-0.0117013	0.545812	0.511	TRUE	0.0675361
Schizophrenia	Self-reported moderate-vigorous PA (G2)	rs4645950	G	C	G	C	0.0353688	0.0814053	0.021176	0.022	TRUE	0.279856
Schizophrenia	Self-reported moderate-vigorous PA (G2)	rs466727	C	G	C	G	-0.0109887	-0.023404	0.671058	0.717	TRUE	0.226352
Schizophrenia	Self-reported moderate-vigorous PA (G2)	rs4787924	A	G	A	G	0.01087	-0.0108015	0.525425	0.502	TRUE	0.0246422
Schizophrenia	Self-reported moderate-vigorous PA (G2)	rs4800990	T	C	T	C	0.01063	0.0232993	0.565571	0.563	TRUE	0.332784
Schizophrenia	Self-reported moderate-vigorous PA (G2)	rs4821271	C	G	C	G	-0.0134291	-0.0156962	0.781523	0.782	TRUE	0.0328669
Schizophrenia	Self-reported moderate-vigorous PA (G2)	rs4850842	A	G	A	G	0.0117108	-0.00610135	0.569702	0.625	TRUE	0.00343516
Schizophrenia	Self-reported moderate-vigorous PA (G2)	rs4872389	T	C	T	C	0.0120029	-0.00400198	0.229526	0.257	TRUE	0.00633552
Schizophrenia	Self-reported moderate-vigorous PA (G2)	rs4886868	G	T	G	T	0.0124954	-0.00499749	0.585862	0.496	TRUE	0.00114084
Schizophrenia	Self-reported moderate-vigorous PA (G2)	rs4906229	C	A	C	A	0.0128744	0.0114958	0.754973	0.73	TRUE	0.0172577
Schizophrenia	Self-reported moderate-vigorous PA (G2)	rs4937066	T	C	T	C	-0.0124678	0.0182047	0.203402	0.188	TRUE	0.0918004
Schizophrenia	Self-reported moderate-vigorous PA (G2)	rs527737	T	C	T	C	0.0121001	0.0112025	0.578191	0.519	TRUE	0.0101345
Schizophrenia	Self-reported moderate-vigorous PA (G2)	rs539510	C	T	C	T	-0.0112559	0.00310481	0.699856	0.754	TRUE	0.00519602
Schizophrenia	Self-reported moderate-vigorous PA (G2)	rs561118441	A	G	A	G	0.0462355	-0.0774979	0.012032	0.013	TRUE	0.084254
Schizophrenia	Self-reported moderate-vigorous PA (G2)	rs56293069	C	G	C	G	-0.0139106	0.00460057	0.246149	0.219	TRUE	0.000997098
Schizophrenia	Self-reported moderate-vigorous PA (G2)	rs56947091	T	C	T	C	0.0113582	0.0175023	0.509637	0.505	TRUE	0.0786947
Schizophrenia	Self-reported moderate-vigorous PA (G2)	rs57721256	G	A	G	A	0.0191604	0.0189994	0.069999	0.092	TRUE	0.0518127
Schizophrenia	Self-reported moderate-vigorous PA (G2)	rs61301535	G	C	G	C	0.045874	0.0663001	0.012955	0.028	TRUE	0.155753
Schizophrenia	Self-reported moderate-vigorous PA (G2)	rs61780535	T	C	T	C	-0.0141913	0.0279983	0.202076	0.225	TRUE	0.152657
Schizophrenia	Self-reported moderate-vigorous PA (G2)	rs61884414	G	T	G	T	0.0170894	0.0340016	0.093684	0.102	TRUE	0.2778
Schizophrenia	Self-reported moderate-vigorous PA (G2)	rs61928076	A	G	A	G	0.0244418	0.135499	0.04484	0.038	FALSE	0.389315
Schizophrenia	Self-reported moderate-vigorous PA (G2)	rs61975407	T	C	T	C	0.0106587	-0.0214973	0.54803	0.537	TRUE	0.247187
Schizophrenia	Self-reported moderate-vigorous PA (G2)	rs62253220	A	G	A	G	-0.0160238	-0.0222995	0.110146	0.088	TRUE	0.059849
Schizophrenia	Self-reported moderate-vigorous PA (G2)	rs62352768	A	T	A	T	0.0278287	0.0613968	0.045096	0.04	TRUE	0.139779
Schizophrenia	Self-reported moderate-vigorous PA (G2)	rs6497882	G	A	G	A	-0.0105088	-0.00509699	0.595523	0.641	TRUE	0.00774533
Schizophrenia	Self-reported moderate-vigorous PA (G2)	rs662638	C	T	C	T	-0.0117242	0.0293979	0.555775	0.647	TRUE	0.367461
Schizophrenia	Self-reported moderate-vigorous PA (G2)	rs67432617	C	A	C	A	-0.0151733	0.00359646	0.194733	0.185	TRUE	0.000670377
Schizophrenia	Self-reported moderate-vigorous PA (G2)	rs6743932	A	G	A	G	0.0127959	0.0062998	0.197271	0.185	TRUE	0.00802789
Schizophrenia	Self-reported moderate-vigorous PA (G2)	rs6812265	T	C	T	C	-0.0113658	-0.0195967	0.452332	0.378	TRUE	0.0920726
Schizophrenia	Self-reported moderate-vigorous PA (G2)	rs6846809	G	A	G	A	-0.00985031	-0.0204005	0.547992	0.5	TRUE	0.303175
Schizophrenia	Self-reported moderate-vigorous PA (G2)	rs710187	T	C	T	C	-0.0104965	-0.000899595	0.558082	0.58	TRUE	0.00206303
Schizophrenia	Self-reported moderate-vigorous PA (G2)	rs719263	C	T	C	T	0.0131202	0.0211011	0.804916	0.827	TRUE	0.0945195
Schizophrenia	Self-reported moderate-vigorous PA (G2)	rs7233752	G	A	G	A	-0.0129616	0.00439966	0.194974	0.178	TRUE	0.00553667
Schizophrenia	Self-reported moderate-vigorous PA (G2)	rs72638967	T	C	T	C	0.0379765	-0.00229736	0.019141	0.02	TRUE	0.00185663
Schizophrenia	Self-reported moderate-vigorous PA (G2)	rs72920838	T	C	T	C	-0.016725	0.0319035	0.11065	0.104	TRUE	0.145419
Schizophrenia	Self-reported moderate-vigorous PA (G2)	rs7326482	T	G	T	G	0.0129605	0.000300045	0.615163	0.592	TRUE	0.0001751
Schizophrenia	Self-reported moderate-vigorous PA (G2)	rs7350910	T	C	T	C	0.0143287	0.0170953	0.152136	0.137	TRUE	0.0477974
Schizophrenia	Self-reported moderate-vigorous PA (G2)	rs749256	C	T	C	T	-0.0132545	0.010505	0.750187	0.786	TRUE	0.00810337
Schizophrenia	Self-reported moderate-vigorous PA (G2)	rs7508365	C	T	C	T	0.0113865	0.000700245	0.720125	0.756	TRUE	0.00230416
Schizophrenia	Self-reported moderate-vigorous PA (G2)	rs7652008	C	T	C	T	0.0106375	-0.00960374	0.462943	0.429	TRUE	0.0218236
Schizophrenia	Self-reported moderate-vigorous PA (G2)	rs7690846	C	T	C	T	-0.0103381	-0.0141001	0.516076	0.458	TRUE	0.0625142
Schizophrenia	Self-reported moderate-vigorous PA (G2)	rs7771065	G	T	G	T	-0.0124841	0.0232993	0.189577	0.194	TRUE	0.230512
Schizophrenia	Self-reported moderate-vigorous PA (G2)	rs77742115	C	T	C	T	0.018348	-0.0110982	0.138319	0.131	TRUE	0.00183025
Schizophrenia	Self-reported moderate-vigorous PA (G2)	rs7804463	C	T	C	T	-0.0150095	-0.0230034	0.470424	0.457	TRUE	0.020424
Schizophrenia	Self-reported moderate-vigorous PA (G2)	rs79047930	T	C	T	C	-0.040584	0.0252973	0.014582	0.014	TRUE	0.010547
Schizophrenia	Self-reported moderate-vigorous PA (G2)	rs80014012	C	A	C	A	0.0200538	0.0185001	0.074719	0.063	TRUE	0.0205143
Schizophrenia	Self-reported moderate-vigorous PA (G2)	rs8058726	T	A	T	A	0.0113945	0.015002	0.287813	0.277	TRUE	0.0629764
Schizophrenia	Self-reported moderate-vigorous PA (G2)	rs862490	C	T	C	T	0.0107762	-0.00410158	0.641541	0.71	TRUE	0.00522746
Schizophrenia	Self-reported moderate-vigorous PA (G2)	rs877483	C	T	C	T	-0.0122277	0.0103029	0.566815	0.627	TRUE	0.00614439
Schizophrenia	Self-reported moderate-vigorous PA (G2)	rs921915	C	T	C	T	0.0138882	0.00339576	0.587905	0.523	TRUE	0.000126275
Schizophrenia	Self-reported moderate-vigorous PA (G2)	rs9315419	A	G	A	G	0.0126343	0.00500249	0.197928	0.167	TRUE	0.00744373
Schizophrenia	Self-reported moderate-vigorous PA (G2)	rs9397272	A	G	A	G	-0.0102011	0.00549507	0.381696	0.482	TRUE	0.0120061
Schizophrenia	Self-reported moderate-vigorous PA (G2)	rs9446663	A	C	A	C	-0.0126591	0.0217958	0.296468	0.248	TRUE	0.0715268
Schizophrenia	Self-reported moderate-vigorous PA (G2)	rs9570078	C	G	C	G	0.0117371	0.00549507	0.757352	0.693	TRUE	0.0100602
Schizophrenia	Self-reported moderate-vigorous PA (G2)	rs9579775	C	A	C	A	-0.0156924	-0.0101978	0.135249	0.125	TRUE	0.00937719
Schizophrenia	Self-reported moderate-vigorous PA (G2)	rs9584870	C	T	C	T	0.0109793	0.0117993	0.366582	0.351	TRUE	0.0357654
Schizophrenia	Self-reported moderate-vigorous PA (G2)	rs973621	A	T	A	T	0.00985159	0.0160989	0.526188	0.531	TRUE	0.153854
Schizophrenia	Self-reported moderate-vigorous PA (G2)	rs974471	A	G	A	G	-0.0135968	0.0185001	0.771489	0.75	TRUE	0.0544493
Schizophrenia	Self-reported moderate-vigorous PA (G2)	rs9919769	G	A	G	A	0.0124193	0.00520351	0.226328	0.202	TRUE	0.00554175
Schizophrenia	Accelerometer-based PA, mean acceleration (G1)	rs11012732	G	A	G	A	-0.224986	-0.0114047	0.332193	0.279	TRUE	6.35463e-06
Schizophrenia	Accelerometer-based PA, mean acceleration (G1)	rs12522261	A	G	A	G	-0.210522	-0.0344014	0.343473	0.3	TRUE	0.00419505
Schizophrenia	Accelerometer-based PA, mean acceleration (G1)	rs148193266	C	A	C	A	0.510362	-0.0291024	0.042668	0.037	TRUE	2.01548e-05
Schizophrenia	Accelerometer-based PA, mean acceleration (G1)	rs34517439	A	C	A	C	-0.30792	-0.0394995	0.120938	0.1	TRUE	0.000406126
Schizophrenia	Accelerometer-based PA, mean acceleration (G1)	rs56194509	G	T	G	T	0.303404	-0.0618004	0.220486	0.193	TRUE	0.000821272
Schizophrenia	Accelerometer-based PA, mean acceleration (G1)	rs59499656	T	A	T	A	0.228253	0.0123965	0.344493	0.381	TRUE	6.95219e-06
Schizophrenia	Accelerometer-based PA, mean acceleration (G1)	rs6775319	T	A	T	A	-0.225081	0.00270365	0.729248	0.682	TRUE	2.75661e-06
Schizophrenia	Accelerometer-based PA, mean acceleration (G1)	rs9293503	C	T	C	T	-0.328953	-0.00309521	0.111505	0.098	TRUE	1.51101e-06
Schizophrenia	Accelerometer-based PA, mean acceleration (G2)	rs1000947	C	T	C	T	0.168364	-0.0259016	0.352856	0.398	TRUE	0.0165886
Schizophrenia	Accelerometer-based PA, mean acceleration (G2)	rs10120942	A	C	A	C	-0.172079	0.00930314	0.569751	0.515	TRUE	0.000370463
Schizophrenia	Accelerometer-based PA, mean acceleration (G2)	rs10267346	C	T	C	T	0.247574	-0.00880116	0.124169	0.174	TRUE	0.000369644
Schizophrenia	Accelerometer-based PA, mean acceleration (G2)	rs10415609	G	A	G	A	-0.265302	-0.0146029	0.87787	0.867	TRUE	0.000320919
Schizophrenia	Accelerometer-based PA, mean acceleration (G2)	rs10465070	T	C	T	C	0.182434	-0.0100988	0.734225	0.75	TRUE	0.000774406
Schizophrenia	Accelerometer-based PA, mean acceleration (G2)	rs10475334	A	G	A	G	-0.249018	-0.00400198	0.128381	0.135	TRUE	0.000113357
Schizophrenia	Accelerometer-based PA, mean acceleration (G2)	rs10809491	C	T	C	T	-0.201069	-0.0114047	0.254619	0.292	TRUE	0.000332042
Schizophrenia	Accelerometer-based PA, mean acceleration (G2)	rs10880697	C	G	C	G	0.203656	-0.0167981	0.338971	0.259	TRUE	0.00013149
Schizophrenia	Accelerometer-based PA, mean acceleration (G2)	rs10912763	T	C	T	C	-0.202184	0.0253999	0.244031	0.206	TRUE	0.00319869
Schizophrenia	Accelerometer-based PA, mean acceleration (G2)	rs11012732	G	A	G	A	-0.224986	-0.0114047	0.332193	0.279	TRUE	6.35463e-06
Schizophrenia	Accelerometer-based PA, mean acceleration (G2)	rs11157124	G	A	G	A	0.171359	-0.012304	0.337281	0.346	TRUE	0.00148732
Schizophrenia	Accelerometer-based PA, mean acceleration (G2)	rs1121427	T	A	T	A	-0.162809	0.0180011	0.424507	0.432	TRUE	0.00515556
Schizophrenia	Accelerometer-based PA, mean acceleration (G2)	rs112779734	C	T	C	T	-0.18962	0.0499048	0.30766	0.263	TRUE	0.113383
Schizophrenia	Accelerometer-based PA, mean acceleration (G2)	rs11522323	C	T	C	T	-0.163862	0.00979784	0.53811	0.442	TRUE	0.000673207
Schizophrenia	Accelerometer-based PA, mean acceleration (G2)	rs11548275	T	C	T	C	0.537019	0.0144032	0.024867	0.02	TRUE	0.000117923
Schizophrenia	Accelerometer-based PA, mean acceleration (G2)	rs1174921	C	T	C	T	-0.166171	0.00820356	0.581638	0.604	TRUE	0.000572331
Schizophrenia	Accelerometer-based PA, mean acceleration (G2)	rs11865683	G	C	G	C	0.183413	-0.00469894	0.471857	0.44	TRUE	3.32996e-05
Schizophrenia	Accelerometer-based PA, mean acceleration (G2)	rs12045968	G	T	G	T	0.238838	-0.0213015	0.217069	0.235	TRUE	0.000252577
Schizophrenia	Accelerometer-based PA, mean acceleration (G2)	rs1220114	A	T	A	T	-0.193817	0.00839514	0.257383	0.286	TRUE	0.00037617
Schizophrenia	Accelerometer-based PA, mean acceleration (G2)	rs12205221	G	C	G	C	0.167024	0.0145047	0.378028	0.404	TRUE	0.00239594
Schizophrenia	Accelerometer-based PA, mean acceleration (G2)	rs12446623	G	T	G	T	0.244558	-0.00239712	0.145464	0.169	TRUE	5.23816e-05
Schizophrenia	Accelerometer-based PA, mean acceleration (G2)	rs12448218	A	G	A	G	0.187783	-0.012699	0.339338	0.288	TRUE	0.000288376
Schizophrenia	Accelerometer-based PA, mean acceleration (G2)	rs12460611	G	A	G	A	-0.188395	-0.0120965	0.323002	0.271	TRUE	0.000320306
Schizophrenia	Accelerometer-based PA, mean acceleration (G2)	rs12522261	A	G	A	G	-0.210522	-0.0344014	0.343473	0.3	TRUE	0.00419505
Schizophrenia	Accelerometer-based PA, mean acceleration (G2)	rs1268539	A	C	A	C	0.188939	0.00020002	0.418729	0.404	TRUE	6.76421e-06
Schizophrenia	Accelerometer-based PA, mean acceleration (G2)	rs13125511	T	C	T	C	-0.185984	0.00210221	0.26683	0.279	TRUE	0.000120189
Schizophrenia	Accelerometer-based PA, mean acceleration (G2)	rs13188076	T	G	T	G	0.194529	-0.0018982	0.230267	0.255	TRUE	0.00011813
Schizophrenia	Accelerometer-based PA, mean acceleration (G2)	rs1319603	C	T	C	T	-0.168594	-0.0105046	0.425791	0.433	TRUE	0.000688289
Schizophrenia	Accelerometer-based PA, mean acceleration (G2)	rs139552414	T	C	T	C	0.554808	0.00910129	0.023478	0.024	TRUE	9.94669e-05
Schizophrenia	Accelerometer-based PA, mean acceleration (G2)	rs144277946	T	C	T	C	-0.566035	0.00920221	0.022872	0.021	TRUE	0.000101087
Schizophrenia	Accelerometer-based PA, mean acceleration (G2)	rs144567362	G	T	G	T	0.20899	-0.00620074	0.724492	0.653	TRUE	0.000113386
Schizophrenia	Accelerometer-based PA, mean acceleration (G2)	rs148193266	C	A	C	A	0.510362	-0.0291024	0.042668	0.037	TRUE	2.01548e-05
Schizophrenia	Accelerometer-based PA, mean acceleration (G2)	rs149857993	C	G	C	G	-0.668888	-0.052099	0.016108	0.018	TRUE	0.00101626
Schizophrenia	Accelerometer-based PA, mean acceleration (G2)	rs1550435	C	T	C	T	-0.199869	-0.00610135	0.428898	0.421	TRUE	1.02957e-05
Schizophrenia	Accelerometer-based PA, mean acceleration (G2)	rs159963	A	C	A	C	-0.1725	0.0421041	0.577514	0.623	TRUE	0.10165
Schizophrenia	Accelerometer-based PA, mean acceleration (G2)	rs1668835	A	T	A	T	0.197904	0.010697	0.311721	0.301	TRUE	0.000111727
Schizophrenia	Accelerometer-based PA, mean acceleration (G2)	rs16860042	C	T	C	T	0.287732	0.037598	0.096455	0.082	TRUE	0.0041863
Schizophrenia	Accelerometer-based PA, mean acceleration (G2)	rs1705720	G	A	G	A	0.166679	-0.00919757	0.376549	0.307	TRUE	0.000722786
Schizophrenia	Accelerometer-based PA, mean acceleration (G2)	rs17135735	T	C	T	C	-0.339979	0.00589735	0.0708	0.064	TRUE	4.9715e-05
Schizophrenia	Accelerometer-based PA, mean acceleration (G2)	rs2220901	T	C	T	C	0.171035	0.00470103	0.666906	0.684	TRUE	0.000294552
Schizophrenia	Accelerometer-based PA, mean acceleration (G2)	rs2683156	C	T	C	T	-0.16499	-0.0161981	0.439734	0.403	TRUE	0.00292592
Schizophrenia	Accelerometer-based PA, mean acceleration (G2)	rs34517439	A	C	A	C	-0.30792	-0.0394995	0.120938	0.1	TRUE	0.000406126
Schizophrenia	Accelerometer-based PA, mean acceleration (G2)	rs34910	G	T	G	T	0.18671	0.0309026	0.277666	0.371	TRUE	0.0222337
Schizophrenia	Accelerometer-based PA, mean acceleration (G2)	rs4621706	T	C	T	C	-0.169205	0.0181029	0.54324	0.563	TRUE	0.00334177
Schizophrenia	Accelerometer-based PA, mean acceleration (G2)	rs4640189	T	C	T	C	0.35077	-0.0318959	0.065954	0.08	TRUE	0.00157141
Schizophrenia	Accelerometer-based PA, mean acceleration (G2)	rs4906247	A	C	A	C	-0.174572	-0.0218006	0.650056	0.703	TRUE	0.00452674
Schizophrenia	Accelerometer-based PA, mean acceleration (G2)	rs4921269	C	A	C	A	0.174661	0.00500249	0.610212	0.571	TRUE	0.00013429
Schizophrenia	Accelerometer-based PA, mean acceleration (G2)	rs4985489	C	G	C	G	-0.167147	-0.0270021	0.383848	0.33	TRUE	0.0145214
Schizophrenia	Accelerometer-based PA, mean acceleration (G2)	rs56122980	A	G	A	G	0.16793	0.00700447	0.388585	0.311	TRUE	0.000352596
Schizophrenia	Accelerometer-based PA, mean acceleration (G2)	rs56194509	G	T	G	T	0.303404	-0.0618004	0.220486	0.193	TRUE	0.000821272
Schizophrenia	Accelerometer-based PA, mean acceleration (G2)	rs59499656	T	A	T	A	0.228253	0.0123965	0.344493	0.381	TRUE	6.95219e-06
Schizophrenia	Accelerometer-based PA, mean acceleration (G2)	rs6081105	G	A	G	A	0.183157	0.0248974	0.601206	0.639	TRUE	0.00405531
Schizophrenia	Accelerometer-based PA, mean acceleration (G2)	rs62045887	C	T	C	T	0.193611	-0.00479847	0.246823	0.215	TRUE	0.000139887
Schizophrenia	Accelerometer-based PA, mean acceleration (G2)	rs62125156	C	A	C	A	-0.204145	-0.00039992	0.212472	0.184	TRUE	6.16373e-05
Schizophrenia	Accelerometer-based PA, mean acceleration (G2)	rs62168614	A	G	A	G	-0.198303	-0.00679685	0.292489	0.313	TRUE	6.5231e-05
Schizophrenia	Accelerometer-based PA, mean acceleration (G2)	rs62378690	T	C	T	C	-0.549754	-0.0745971	0.022189	0.019	TRUE	0.00337438
Schizophrenia	Accelerometer-based PA, mean acceleration (G2)	rs6541235	T	C	T	C	-0.252084	0.00329542	0.14779	0.137	TRUE	2.52704e-05
Schizophrenia	Accelerometer-based PA, mean acceleration (G2)	rs6775319	T	A	T	A	-0.225081	0.00270365	0.729248	0.682	TRUE	2.75661e-06
Schizophrenia	Accelerometer-based PA, mean acceleration (G2)	rs73249344	G	A	G	A	0.218761	-0.0407004	0.186159	0.156	TRUE	0.0172532
Schizophrenia	Accelerometer-based PA, mean acceleration (G2)	rs73715570	T	C	T	C	0.202652	0.00210221	0.229703	0.213	TRUE	6.50702e-05
Schizophrenia	Accelerometer-based PA, mean acceleration (G2)	rs75321673	G	A	G	A	0.42428	-0.052896	0.040487	0.033	TRUE	0.00298052
Schizophrenia	Accelerometer-based PA, mean acceleration (G2)	rs7557793	C	T	C	T	0.201462	0.0114958	0.221283	0.299	TRUE	0.000633288
Schizophrenia	Accelerometer-based PA, mean acceleration (G2)	rs75708684	G	A	G	A	-0.414125	-0.040201	0.039811	0.092	TRUE	0.0103407
Schizophrenia	Accelerometer-based PA, mean acceleration (G2)	rs7591144	A	G	A	G	0.172901	0.0130042	0.387218	0.442	TRUE	0.000957328
Schizophrenia	Accelerometer-based PA, mean acceleration (G2)	rs75972257	A	C	A	C	-0.312838	0.00520351	0.08837	0.074	TRUE	4.35729e-05
Schizophrenia	Accelerometer-based PA, mean acceleration (G2)	rs76223101	A	G	A	G	0.386141	-0.0082955	0.051365	0.045	TRUE	0.000139639
Schizophrenia	Accelerometer-based PA, mean acceleration (G2)	rs7626095	T	C	T	C	0.175629	0.0209989	0.437545	0.462	TRUE	0.00308292
Schizophrenia	Accelerometer-based PA, mean acceleration (G2)	rs7658462	T	C	T	C	-0.234371	0.0236986	0.171588	0.165	TRUE	0.00149227
Schizophrenia	Accelerometer-based PA, mean acceleration (G2)	rs77824520	C	G	C	G	0.494478	0.00339576	0.02831	0.053	TRUE	0.000107125
Schizophrenia	Accelerometer-based PA, mean acceleration (G2)	rs7841628	T	C	T	C	0.263714	0.0158042	0.111746	0.123	TRUE	0.00072187
Schizophrenia	Accelerometer-based PA, mean acceleration (G2)	rs78982639	A	G	A	G	-0.882362	-0.0838999	0.011414	0.013	TRUE	0.000225048
Schizophrenia	Accelerometer-based PA, mean acceleration (G2)	rs791273	G	A	G	A	0.222009	0.0135007	0.25191	0.312	TRUE	9.7289e-05
Schizophrenia	Accelerometer-based PA, mean acceleration (G2)	rs8033999	C	T	C	T	-0.162574	0.00460057	0.530148	0.619	TRUE	0.000212619
Schizophrenia	Accelerometer-based PA, mean acceleration (G2)	rs8038497	C	G	C	G	0.194414	-0.045499	0.763058	0.803	TRUE	0.0676618
Schizophrenia	Accelerometer-based PA, mean acceleration (G2)	rs9293503	C	T	C	T	-0.328953	-0.00309521	0.111505	0.098	TRUE	1.51101e-06
Schizophrenia	Accelerometer-based PA, mean acceleration (G2)	rs9300002	C	T	C	T	0.174574	0.0031951	0.421142	0.443	TRUE	7.4142e-05
Schizophrenia	Accelerometer-based PA, mean acceleration (G2)	rs9403122	T	C	T	C	0.260999	0.0119005	0.106973	0.152	TRUE	0.000679308
Schizophrenia	Accelerometer-based PA, mean acceleration (G2)	rs945890	T	A	T	A	0.208756	-0.00600195	0.71278	0.734	TRUE	2.38454e-05
Schizophrenia	Accelerometer-based PA, mean acceleration (G2)	rs9529057	A	G	A	G	0.17409	-0.0213015	0.473526	0.443	TRUE	0.00382843
Schizophrenia	Accelerometer-based PA, mean acceleration (G2)	rs9938281	G	A	G	A	0.192378	0.00140098	0.525964	0.578	TRUE	5.84024e-06
Schizophrenia	Accelerometer-based moderate PA (G1)	rs10849145	T	C	T	C	0.0351572	0.00770028	0.825346	0.864	TRUE	3.33546e-06
Schizophrenia	Accelerometer-based moderate PA (G2)	rs10849145	T	C	T	C	0.0351572	0.00770028	0.825346	0.864	TRUE	3.33546e-06
Schizophrenia	Accelerometer-based moderate PA (G2)	rs10853084	A	G	A	G	0.0227785	0.0212036	0.33317	0.337	TRUE	0.00543038
Schizophrenia	Accelerometer-based moderate PA (G2)	rs10927491	C	T	C	T	0.0246949	0.0147999	0.766783	0.77	TRUE	0.00157057
Schizophrenia	Accelerometer-based moderate PA (G2)	rs11158800	G	A	G	A	0.0207608	-0.0108992	0.503054	0.462	TRUE	0.00121351
Schizophrenia	Accelerometer-based moderate PA (G2)	rs111736128	C	T	C	T	-0.068521	0.0214973	0.972379	0.973	TRUE	0.000152439
Schizophrenia	Accelerometer-based moderate PA (G2)	rs112331800	G	A	G	A	-0.075154	0.0531047	0.980527	0.982	TRUE	0.00160343
Schizophrenia	Accelerometer-based moderate PA (G2)	rs113243862	G	A	G	A	-0.0683694	0.00169856	0.974396	0.972	TRUE	5.52509e-05
Schizophrenia	Accelerometer-based moderate PA (G2)	rs118147078	C	T	C	T	-0.074159	0.00950469	0.977523	0.978	TRUE	8.80048e-05
Schizophrenia	Accelerometer-based moderate PA (G2)	rs13164534	C	T	C	T	-0.0282074	-0.00230265	0.809896	0.787	TRUE	5.57087e-05
Schizophrenia	Accelerometer-based moderate PA (G2)	rs141952124	G	A	G	A	0.0779412	-0.0523992	0.977403	0.977	TRUE	0.000552107
Schizophrenia	Accelerometer-based moderate PA (G2)	rs143893080	C	A	C	A	0.0991718	0.0219963	0.985181	0.985	TRUE	8.77856e-05
Schizophrenia	Accelerometer-based moderate PA (G2)	rs144788391	T	C	T	C	-0.0770072	-0.0041988	0.975072	0.975	TRUE	2.68063e-05
Schizophrenia	Accelerometer-based moderate PA (G2)	rs147568733	G	A	G	A	-0.078163	-0.0453949	0.973357	0.98	TRUE	6.15339e-05
Schizophrenia	Accelerometer-based moderate PA (G2)	rs157595	A	G	A	G	-0.0228487	-0.005103	0.385068	0.419	TRUE	0.000139924
Schizophrenia	Accelerometer-based moderate PA (G2)	rs17244293	G	A	G	A	0.0557245	-0.00409839	0.947093	0.954	TRUE	7.6755e-06
Schizophrenia	Accelerometer-based moderate PA (G2)	rs183671	T	G	T	G	0.0810548	0.0259016	0.022462	0.213	TRUE	0.000204936
Schizophrenia	Accelerometer-based moderate PA (G2)	rs2472785	T	C	T	C	-0.0249929	0.0020978	0.231649	0.243	TRUE	0.000134878
Schizophrenia	Accelerometer-based moderate PA (G2)	rs2532345	G	A	G	A	0.0240578	0.0077995	0.713563	0.625	TRUE	0.000280818
Schizophrenia	Accelerometer-based moderate PA (G2)	rs35609661	A	G	A	G	-0.0613694	-0.0166986	0.970161	0.972	TRUE	0.00024797
Schizophrenia	Accelerometer-based moderate PA (G2)	rs35835531	G	A	G	A	0.0321471	-0.0166986	0.129671	0.199	TRUE	0.00107038
Schizophrenia	Accelerometer-based moderate PA (G2)	rs57045379	T	C	T	C	-0.0328926	0.0364959	0.883376	0.834	TRUE	0.0188587
Schizophrenia	Accelerometer-based moderate PA (G2)	rs61776614	C	T	C	T	-0.0441372	-0.00950503	0.924545	0.933	TRUE	6.23814e-05
Schizophrenia	Accelerometer-based moderate PA (G2)	rs62092069	G	A	G	A	-0.0259931	-0.0122953	0.627375	0.598	TRUE	6.79957e-05
Schizophrenia	Accelerometer-based moderate PA (G2)	rs62167846	T	C	T	C	-0.0273298	0.0189984	0.811456	0.85	TRUE	0.00154416
Schizophrenia	Accelerometer-based moderate PA (G2)	rs6533629	G	A	G	A	-0.0224745	-0.00250313	0.570708	0.539	TRUE	6.19692e-05
Schizophrenia	Accelerometer-based moderate PA (G2)	rs7046512	T	C	T	C	0.0248924	-0.0111014	0.774025	0.793	TRUE	0.000776634
Schizophrenia	Accelerometer-based moderate PA (G2)	rs7106125	G	C	G	C	-0.0244324	-0.0580953	0.74692	0.753	TRUE	0.238063
Schizophrenia	Accelerometer-based moderate PA (G2)	rs71444403	T	C	T	C	0.0463266	0.00459941	0.940351	0.946	TRUE	7.94719e-05
Schizophrenia	Accelerometer-based moderate PA (G2)	rs75892815	G	A	G	A	0.0777894	-0.0204987	0.979774	0.982	TRUE	0.000204381
Schizophrenia	Accelerometer-based moderate PA (G2)	rs76187114	A	T	A	T	0.0537838	0.0178989	0.954261	0.947	TRUE	0.000238453
Schizophrenia	Accelerometer-based moderate PA (G2)	rs7648171	T	C	T	C	0.0290056	-0.00180162	0.796256	0.773	TRUE	1.69706e-05
Schizophrenia	Accelerometer-based moderate PA (G2)	rs7874842	G	A	G	A	0.0273471	-0.0114958	0.825025	0.82	TRUE	0.000836734
Schizophrenia	Accelerometer-based moderate PA (G2)	rs80012273	A	C	A	C	-0.0469056	-0.00120072	0.938926	0.95	TRUE	4.09673e-05
Schizophrenia	Accelerometer-based moderate PA (G2)	rs80029528	C	T	C	T	-0.0478093	0.00320486	0.935659	0.943	TRUE	1.51363e-05
Schizophrenia	Accelerometer-based moderate PA (G2)	rs8123368	G	A	G	A	-0.0479739	-0.0107981	0.947409	0.941	TRUE	0.000204946
Schizophrenia	Accelerometer-based walking (G1)	rs7548269	T	C	T	C	-0.026744	0.0267004	0.610263	0.68	TRUE	0.000608341
Schizophrenia	Accelerometer-based walking (G2)	rs10509412	A	C	A	C	0.0210529	0.0167981	0.576785	0.593	TRUE	0.0033636
Schizophrenia	Accelerometer-based walking (G2)	rs111905832	G	A	G	A	0.0861912	0.00999983	0.981502	0.983	TRUE	2.75734e-05
Schizophrenia	Accelerometer-based walking (G2)	rs115252368	T	G	T	G	0.085644	-0.0244976	0.982493	0.984	TRUE	8.44144e-05
Schizophrenia	Accelerometer-based walking (G2)	rs11526062	G	A	G	A	0.0258562	0.00279609	0.750332	0.737	TRUE	4.91438e-05
Schizophrenia	Accelerometer-based walking (G2)	rs117334682	T	C	T	C	-0.0687569	-0.00729655	0.976823	0.981	TRUE	0.000147973
Schizophrenia	Accelerometer-based walking (G2)	rs1250505	G	T	G	T	-0.0222444	-0.00160128	0.576847	0.591	TRUE	5.08705e-05
Schizophrenia	Accelerometer-based walking (G2)	rs12595220	T	G	T	G	0.0227908	-0.0103029	0.432167	0.455	TRUE	0.000288183
Schizophrenia	Accelerometer-based walking (G2)	rs1290367	A	G	A	G	0.0251456	-0.00690378	0.743635	0.726	TRUE	0.000265653
Schizophrenia	Accelerometer-based walking (G2)	rs13270182	T	C	T	C	0.0266733	-0.00150113	0.767446	0.721	TRUE	3.0014e-05
Schizophrenia	Accelerometer-based walking (G2)	rs143769438	G	C	G	C	0.0828373	-0.0471964	0.983663	0.985	TRUE	0.000743863
Schizophrenia	Accelerometer-based walking (G2)	rs17246300	G	A	G	A	-0.0315222	-0.0130042	0.872442	0.855	TRUE	0.000707773
Schizophrenia	Accelerometer-based walking (G2)	rs17630864	C	T	C	T	-0.0389721	-0.0185001	0.912896	0.922	TRUE	0.000498547
Schizophrenia	Accelerometer-based walking (G2)	rs17639568	G	A	G	A	-0.0244294	-0.0162005	0.712656	0.72	TRUE	0.00105279
Schizophrenia	Accelerometer-based walking (G2)	rs192461880	G	T	G	T	-0.085264	-0.0600048	0.983927	0.985	TRUE	0.00104495
Schizophrenia	Accelerometer-based walking (G2)	rs2058844	T	C	T	C	0.0213539	0.00449986	0.629436	0.572	TRUE	0.000306824
Schizophrenia	Accelerometer-based walking (G2)	rs2073056	C	T	C	T	-0.0278267	-0.0164953	0.773997	0.793	TRUE	0.000411603
Schizophrenia	Accelerometer-based walking (G2)	rs2091766	C	T	C	T	-0.0214921	-0.0312018	0.615222	0.614	TRUE	0.0405716
Schizophrenia	Accelerometer-based walking (G2)	rs2150961	T	A	T	A	0.025211	0.0199007	0.247884	0.254	TRUE	0.00343091
Schizophrenia	Accelerometer-based walking (G2)	rs2392914	A	G	A	G	0.0270029	0.0107025	0.818939	0.837	TRUE	0.000625946
Schizophrenia	Accelerometer-based walking (G2)	rs274626	G	C	G	C	0.0364162	0.0225049	0.0970106	0.101	TRUE	0.00135661
Schizophrenia	Accelerometer-based walking (G2)	rs329124	A	G	A	G	-0.0224711	0.00179838	0.576647	0.578	TRUE	4.53411e-05
Schizophrenia	Accelerometer-based walking (G2)	rs35405235	G	A	G	A	-0.0277207	0.00529595	0.825228	0.819	TRUE	0.000195679
Schizophrenia	Accelerometer-based walking (G2)	rs35942290	C	G	C	G	-0.0303539	0.00420116	0.867061	0.873	TRUE	0.00020993
Schizophrenia	Accelerometer-based walking (G2)	rs3762179	C	T	C	T	0.0279306	-0.0140989	0.824215	0.828	TRUE	0.000805412
Schizophrenia	Accelerometer-based walking (G2)	rs4445878	C	T	C	T	0.0243672	0.0143959	0.275981	0.233	TRUE	0.000760594
Schizophrenia	Accelerometer-based walking (G2)	rs4620730	C	G	C	G	0.0333856	-0.0151035	0.873841	0.848	TRUE	0.000466564
Schizophrenia	Accelerometer-based walking (G2)	rs4945621	T	G	T	G	-0.0223354	0.00519647	0.368894	0.425	TRUE	0.00018987
Schizophrenia	Accelerometer-based walking (G2)	rs551931	T	C	T	C	-0.0272535	0.0124028	0.793492	0.762	TRUE	0.000434136
Schizophrenia	Accelerometer-based walking (G2)	rs6027822	G	A	G	A	-0.0444616	-0.0116982	0.938341	0.943	TRUE	0.000346956
Schizophrenia	Accelerometer-based walking (G2)	rs61149527	T	C	T	C	-0.0431618	0.0020978	0.922162	0.909	TRUE	1.82864e-05
Schizophrenia	Accelerometer-based walking (G2)	rs6728449	G	A	G	A	-0.0230616	-0.00749804	0.383692	0.424	TRUE	0.000158326
Schizophrenia	Accelerometer-based walking (G2)	rs6887677	G	A	G	A	0.0236499	-0.00399798	0.551146	0.536	TRUE	2.91279e-05
Schizophrenia	Accelerometer-based walking (G2)	rs7105462	G	A	G	A	0.0219446	0.0262037	0.40274	0.53	TRUE	0.0109629
Schizophrenia	Accelerometer-based walking (G2)	rs75201855	G	A	G	A	0.0331569	-0.0110003	0.890513	0.897	TRUE	0.000486876
Schizophrenia	Accelerometer-based walking (G2)	rs7548269	T	C	T	C	-0.026744	0.0267004	0.610263	0.68	TRUE	0.000608341
Schizophrenia	Accelerometer-based walking (G2)	rs764361	G	A	G	A	-0.0494933	0.00880116	0.939322	0.937	TRUE	3.3794e-05
Schizophrenia	Accelerometer-based walking (G2)	rs76750610	T	G	T	G	0.047233	-0.0140989	0.948537	0.953	TRUE	0.000241644
Schizophrenia	Accelerometer-based walking (G2)	rs7824749	T	C	T	C	0.0323151	-0.00849599	0.117122	0.118	TRUE	0.000349769
Schizophrenia	Accelerometer-based walking (G2)	rs78723158	T	C	T	C	-0.115631	0.00390238	0.988769	0.987	TRUE	1.9749e-05
Schizophrenia	Accelerometer-based sedentary behaviour (G1)	rs1858242	A	G	A	G	0.0312653	-0.00650109	0.259055	0.275	TRUE	1.46325e-06
Schizophrenia	Accelerometer-based sedentary behaviour (G1)	rs25981	G	C	G	C	0.0277534	-0.0147999	0.531029	0.539	TRUE	1.39291e-05
Schizophrenia	Accelerometer-based sedentary behaviour (G1)	rs26579	G	C	G	C	0.0283637	-0.0119005	0.415156	0.424	TRUE	6.65358e-06
Schizophrenia	Accelerometer-based sedentary behaviour (G1)	rs61776614	C	T	C	T	0.0497396	-0.00950503	0.924545	0.933	TRUE	4.99113e-06
Schizophrenia	Accelerometer-based sedentary behaviour (G1)	rs6870096	C	G	C	G	-0.0278195	0.00789872	0.321178	0.394	TRUE	8.64222e-06
Schizophrenia	Accelerometer-based sedentary behaviour (G2)	rs10020515	T	C	T	C	0.0262546	-0.0101008	0.809221	0.786	TRUE	0.000700166
Schizophrenia	Accelerometer-based sedentary behaviour (G2)	rs10209768	C	T	C	T	-0.0738519	0.0280042	0.978002	0.953	TRUE	0.000704472
Schizophrenia	Accelerometer-based sedentary behaviour (G2)	rs10887455	A	T	A	T	-0.0217835	-0.00890027	0.4912	0.392	TRUE	0.000300983
Schizophrenia	Accelerometer-based sedentary behaviour (G2)	rs1111804	T	C	T	C	0.0317188	0.00760104	0.855991	0.725	TRUE	0.00014257
Schizophrenia	Accelerometer-based sedentary behaviour (G2)	rs11214550	T	C	T	C	-0.0219352	0.0098018	0.573143	0.569	TRUE	0.000438075
Schizophrenia	Accelerometer-based sedentary behaviour (G2)	rs113851554	G	T	G	T	-0.0472852	0.0501036	0.943193	0.946	TRUE	0.00534282
Schizophrenia	Accelerometer-based sedentary behaviour (G2)	rs11689017	C	T	C	T	-0.0206325	0.0194987	0.468345	0.392	TRUE	0.00571096
Schizophrenia	Accelerometer-based sedentary behaviour (G2)	rs116971417	C	T	C	T	0.0714463	0.0450021	0.978414	0.978	TRUE	0.00129896
Schizophrenia	Accelerometer-based sedentary behaviour (G2)	rs1187244	T	C	T	C	0.0256008	-0.015002	0.701578	0.698	TRUE	0.000397474
Schizophrenia	Accelerometer-based sedentary behaviour (G2)	rs12446623	T	G	T	G	0.0319317	0.00239712	0.854539	0.831	TRUE	3.66378e-05
Schizophrenia	Accelerometer-based sedentary behaviour (G2)	rs12455052	A	C	A	C	-0.0243355	0.00919757	0.698581	0.717	TRUE	0.000238802
Schizophrenia	Accelerometer-based sedentary behaviour (G2)	rs13069239	C	G	C	G	-0.0225904	0.0036035	0.638739	0.694	TRUE	0.000102655
Schizophrenia	Accelerometer-based sedentary behaviour (G2)	rs141526703	G	A	G	A	0.0612354	-0.048004	0.970225	0.972	TRUE	0.00223163
Schizophrenia	Accelerometer-based sedentary behaviour (G2)	rs144573297	T	G	T	G	0.0732931	0.0119977	0.977614	0.979	TRUE	0.000166945
Schizophrenia	Accelerometer-based sedentary behaviour (G2)	rs151094419	C	T	C	T	-0.0977004	0.0371994	0.987172	0.983	TRUE	0.000389611
Schizophrenia	Accelerometer-based sedentary behaviour (G2)	rs16890617	T	C	T	C	-0.037543	0.0291024	0.909642	0.919	TRUE	0.00200338
Schizophrenia	Accelerometer-based sedentary behaviour (G2)	rs17379561	A	T	A	T	-0.0352295	0.0823999	0.85962	0.881	TRUE	0.204977
Schizophrenia	Accelerometer-based sedentary behaviour (G2)	rs17394997	T	C	T	C	0.0410119	0.0109993	0.932827	0.944	TRUE	0.000365033
Schizophrenia	Accelerometer-based sedentary behaviour (G2)	rs17408272	G	A	G	A	0.0261682	0.0140015	0.744701	0.773	TRUE	0.000328555
Schizophrenia	Accelerometer-based sedentary behaviour (G2)	rs17651869	C	T	C	T	-0.0825159	-0.0331019	0.98241	0.983	TRUE	0.000210859
Schizophrenia	Accelerometer-based sedentary behaviour (G2)	rs17790917	A	G	A	G	-0.0302228	0.0448013	0.794046	0.83	TRUE	0.0115421
Schizophrenia	Accelerometer-based sedentary behaviour (G2)	rs1858242	A	G	A	G	0.0312653	-0.00650109	0.259055	0.275	TRUE	1.46325e-06
Schizophrenia	Accelerometer-based sedentary behaviour (G2)	rs186852174	G	A	G	A	-0.0706743	-0.040697	0.977017	0.978	TRUE	0.000931212
Schizophrenia	Accelerometer-based sedentary behaviour (G2)	rs189695099	G	C	G	C	0.0944514	0.00420116	0.986359	0.985	TRUE	5.55313e-05
Schizophrenia	Accelerometer-based sedentary behaviour (G2)	rs2036378	A	C	A	C	0.0211148	0.0018982	0.44189	0.494	TRUE	0.000126633
Schizophrenia	Accelerometer-based sedentary behaviour (G2)	rs2326838	G	A	G	A	-0.0227954	-0.00409839	0.637587	0.679	TRUE	9.38725e-05
Schizophrenia	Accelerometer-based sedentary behaviour (G2)	rs25981	G	C	G	C	0.0277534	-0.0147999	0.531029	0.539	TRUE	1.39291e-05
Schizophrenia	Accelerometer-based sedentary behaviour (G2)	rs26579	G	C	G	C	0.0283637	-0.0119005	0.415156	0.424	TRUE	6.65358e-06
Schizophrenia	Accelerometer-based sedentary behaviour (G2)	rs2692593	C	T	C	T	0.0215356	0.0139029	0.455861	0.412	TRUE	0.00131358
Schizophrenia	Accelerometer-based sedentary behaviour (G2)	rs34064803	T	C	T	C	0.0356944	-0.0329985	0.89811	0.901	TRUE	0.0031367
Schizophrenia	Accelerometer-based sedentary behaviour (G2)	rs34910	T	G	T	G	0.0267306	-0.0309026	0.722328	0.629	TRUE	0.00581326
Schizophrenia	Accelerometer-based sedentary behaviour (G2)	rs35053192	C	T	C	T	0.0287938	-0.0252973	0.832807	0.764	TRUE	0.00556825
Schizophrenia	Accelerometer-based sedentary behaviour (G2)	rs3795092	C	T	C	T	-0.0274621	-0.00800193	0.821349	0.834	TRUE	0.000314118
Schizophrenia	Accelerometer-based sedentary behaviour (G2)	rs3927683	A	G	A	G	0.0212435	0.0143959	0.526394	0.579	TRUE	0.00181127
Schizophrenia	Accelerometer-based sedentary behaviour (G2)	rs3975039	C	T	C	T	-0.0500503	-0.0249999	0.948496	0.934	TRUE	0.000644122
Schizophrenia	Accelerometer-based sedentary behaviour (G2)	rs4747438	C	T	C	T	0.0220355	-0.00180162	0.32367	0.292	TRUE	0.000149052
Schizophrenia	Accelerometer-based sedentary behaviour (G2)	rs4782526	T	G	T	G	-0.0228744	0.00489799	0.649367	0.635	TRUE	0.000136739
Schizophrenia	Accelerometer-based sedentary behaviour (G2)	rs4804930	C	T	C	T	-0.0419714	0.0103958	0.920897	0.893	TRUE	9.33055e-05
Schizophrenia	Accelerometer-based sedentary behaviour (G2)	rs4953413	T	C	T	C	0.0250103	0.00630011	0.39311	0.401	TRUE	2.6013e-05
Schizophrenia	Accelerometer-based sedentary behaviour (G2)	rs4955532	G	T	G	T	-0.0216252	0.00249688	0.648274	0.694	TRUE	0.000159743
Schizophrenia	Accelerometer-based sedentary behaviour (G2)	rs5001270	A	T	A	T	0.0554133	-0.0360003	0.949138	0.948	TRUE	0.00195622
Schizophrenia	Accelerometer-based sedentary behaviour (G2)	rs57521363	A	G	A	G	0.0240542	0.0222995	0.631121	0.678	TRUE	0.00202356
Schizophrenia	Accelerometer-based sedentary behaviour (G2)	rs61776614	C	T	C	T	0.0497396	-0.00950503	0.924545	0.933	TRUE	4.99113e-06
Schizophrenia	Accelerometer-based sedentary behaviour (G2)	rs61826916	T	C	T	C	-0.0228459	0.00449986	0.608982	0.629	TRUE	7.87193e-05
Schizophrenia	Accelerometer-based sedentary behaviour (G2)	rs62158170	A	G	A	G	0.0272461	-0.00559563	0.783008	0.793	TRUE	7.53199e-05
Schizophrenia	Accelerometer-based sedentary behaviour (G2)	rs6474006	C	T	C	T	0.022339	-0.00439966	0.408989	0.405	TRUE	0.000126753
Schizophrenia	Accelerometer-based sedentary behaviour (G2)	rs67309388	T	C	T	C	0.0268182	-0.000700245	0.787306	0.808	TRUE	3.83418e-05
Schizophrenia	Accelerometer-based sedentary behaviour (G2)	rs6870096	C	G	C	G	-0.0278195	0.00789872	0.321178	0.394	TRUE	8.64222e-06
Schizophrenia	Accelerometer-based sedentary behaviour (G2)	rs73046909	C	G	C	G	0.024032	-0.0142003	0.760209	0.767	TRUE	0.00128335
Schizophrenia	Accelerometer-based sedentary behaviour (G2)	rs731069	A	C	A	C	-0.0241294	-0.0138961	0.53814	0.593	TRUE	0.000192807
Schizophrenia	Accelerometer-based sedentary behaviour (G2)	rs7317533	T	A	T	A	-0.035572	0.00960374	0.906091	0.828	TRUE	0.00042671
Schizophrenia	Accelerometer-based sedentary behaviour (G2)	rs732550	T	A	T	A	-0.0218821	0.00059982	0.557381	0.595	TRUE	4.95903e-05
Schizophrenia	Accelerometer-based sedentary behaviour (G2)	rs75779711	C	A	C	A	-0.0355875	0.0323026	0.84815	0.872	TRUE	0.000551766
Schizophrenia	Accelerometer-based sedentary behaviour (G2)	rs76107954	T	G	T	G	-0.0672551	0.0179971	0.975735	0.922	TRUE	0.000778785
Schizophrenia	Accelerometer-based sedentary behaviour (G2)	rs76127250	A	G	A	G	-0.0287546	-0.00530404	0.844241	0.869	TRUE	0.000210985
Schizophrenia	Accelerometer-based sedentary behaviour (G2)	rs7811643	C	T	C	T	-0.0325741	0.0147014	0.874543	0.879	TRUE	0.000502994
Schizophrenia	Accelerometer-based sedentary behaviour (G2)	rs9548984	A	T	A	T	0.0224244	0.0412955	0.540888	0.581	TRUE	0.086048
Schizophrenia	Accelerometer-based sedentary behaviour (G2)	rs9569764	A	G	A	G	0.0236791	-0.0418955	0.745511	0.683	TRUE	0.121337
Anorexia	Self-reported moderate-vigorous PA (G1)	rs10145335	A	G	A	G	0.0141221	0.00190181	0.250611	0.246	TRUE	0.0380665
Anorexia	Self-reported moderate-vigorous PA (G1)	rs1043595	A	G	A	G	-0.014411	-0.0020978	0.282865	0.264	TRUE	0.0289686
Anorexia	Self-reported moderate-vigorous PA (G1)	rs1186721	A	G	A	G	0.01299	0.0340016	0.315844	0.314	TRUE	0.927051
Anorexia	Self-reported moderate-vigorous PA (G1)	rs12912808	T	C	T	C	-0.017546	-0.0183997	0.148607	0.155	TRUE	0.176537
Anorexia	Self-reported moderate-vigorous PA (G1)	rs1921981	A	G	A	G	-0.013037	0.0146975	0.325647	0.325	TRUE	0.204726
Anorexia	Self-reported moderate-vigorous PA (G1)	rs1972763	T	C	T	C	-0.0128383	-0.00459941	0.657628	0.666	TRUE	0.0603041
Anorexia	Self-reported moderate-vigorous PA (G1)	rs1974771	A	G	A	G	0.0213389	0.0973042	0.099975	0.115	FALSE	0.0674798
Anorexia	Self-reported moderate-vigorous PA (G1)	rs2035562	G	A	G	A	0.0138763	-0.0180953	0.672483	0.665	TRUE	0.238321
Anorexia	Self-reported moderate-vigorous PA (G1)	rs2114286	G	A	G	A	0.0122453	0.0383978	0.534243	0.552	FALSE	0.78855
Anorexia	Self-reported moderate-vigorous PA (G1)	rs2854277	T	C	T	C	-0.0320288	-0.0894019	0.082571	0.109	FALSE	0.580017
Anorexia	Self-reported moderate-vigorous PA (G1)	rs2942127	A	G	A	G	-0.016037	0.00950503	0.824644	0.811	TRUE	0.0940784
Anorexia	Self-reported moderate-vigorous PA (G1)	rs2988004	G	T	G	T	0.0131708	-0.00999984	0.442245	0.431	TRUE	0.0933861
Anorexia	Self-reported moderate-vigorous PA (G1)	rs429358	C	T	C	T	0.0219822	0.0331019	0.154172	0.161	TRUE	0.215168
Anorexia	Self-reported moderate-vigorous PA (G1)	rs4886868	G	T	G	T	0.0124954	0.0227979	0.585862	0.58	TRUE	0.432755
Anorexia	Self-reported moderate-vigorous PA (G1)	rs7326482	T	G	T	G	0.0129605	-0.0281986	0.615163	0.602	TRUE	0.696069
Anorexia	Self-reported moderate-vigorous PA (G1)	rs77742115	C	T	C	T	0.018348	0.013298	0.138319	0.153	TRUE	0.104947
Anorexia	Self-reported moderate-vigorous PA (G1)	rs7804463	C	T	C	T	-0.0150095	-0.0255995	0.470424	0.464	TRUE	0.321449
Anorexia	Self-reported moderate-vigorous PA (G1)	rs877483	C	T	C	T	-0.0122277	-0.0273038	0.566815	0.556	TRUE	0.728137
Anorexia	Self-reported moderate-vigorous PA (G1)	rs921915	C	T	C	T	0.0138882	0.0309954	0.587905	0.596	TRUE	0.670488
Anorexia	Self-reported moderate-vigorous PA (G2)	rs10041140	T	A	T	A	-0.012381	0.00619918	0.266796	0.254	TRUE	0.108539
Anorexia	Self-reported moderate-vigorous PA (G2)	rs10103580	T	C	T	C	-0.014217	-0.001998	0.864462	0.874	TRUE	0.0990781
Anorexia	Self-reported moderate-vigorous PA (G2)	rs10145335	A	G	A	G	0.0141221	0.00190181	0.250611	0.246	TRUE	0.0380665
Anorexia	Self-reported moderate-vigorous PA (G2)	rs10157145	C	T	C	T	0.0118141	-0.0195967	0.503584	0.491	TRUE	0.399821
Anorexia	Self-reported moderate-vigorous PA (G2)	rs1043595	A	G	A	G	-0.014411	-0.0020978	0.282865	0.264	TRUE	0.0289686
Anorexia	Self-reported moderate-vigorous PA (G2)	rs10506671	A	G	A	G	0.0192471	0.0414993	0.089273	0.097	TRUE	0.750557
Anorexia	Self-reported moderate-vigorous PA (G2)	rs11048486	A	C	A	C	-0.0138142	0.0243029	0.164676	0.172	TRUE	0.50629
Anorexia	Self-reported moderate-vigorous PA (G2)	rs11081859	A	G	A	G	-0.0184737	0.0158957	0.891872	0.875	TRUE	0.183608
Anorexia	Self-reported moderate-vigorous PA (G2)	rs11096924	A	G	A	G	-0.0107126	-0.00370314	0.332609	0.34	TRUE	0.119742
Anorexia	Self-reported moderate-vigorous PA (G2)	rs112308536	G	A	G	A	-0.010861	-0.0275957	0.320663	0.297	TRUE	0.893742
Anorexia	Self-reported moderate-vigorous PA (G2)	rs112743436	T	C	T	C	-0.0263898	0.0729041	0.036214	0.037	TRUE	0.941341
Anorexia	Self-reported moderate-vigorous PA (G2)	rs114524724	G	C	G	C	-0.034654	0.033805	0.02546	0.022	TRUE	0.161298
Anorexia	Self-reported moderate-vigorous PA (G2)	rs115181288	T	C	T	C	0.0229987	-0.0107025	0.055009	0.053	TRUE	0.119089
Anorexia	Self-reported moderate-vigorous PA (G2)	rs11641100	T	C	T	C	-0.011612	-0.0199987	0.444152	0.442	TRUE	0.442182
Anorexia	Self-reported moderate-vigorous PA (G2)	rs1186721	A	G	A	G	0.01299	0.0340016	0.315844	0.314	TRUE	0.927051
Anorexia	Self-reported moderate-vigorous PA (G2)	rs11913445	A	C	A	C	-0.0150821	-9.9995e-05	0.168456	0.168	TRUE	0.0468671
Anorexia	Self-reported moderate-vigorous PA (G2)	rs12360330	T	C	T	C	0.0156021	0.0322959	0.135156	0.141	TRUE	0.652613
Anorexia	Self-reported moderate-vigorous PA (G2)	rs1246274	A	G	A	G	0.0144098	0.0206008	0.859785	0.862	TRUE	0.36545
Anorexia	Self-reported moderate-vigorous PA (G2)	rs124672	G	A	G	A	0.010742	0.00540458	0.288853	0.316	TRUE	0.143255
Anorexia	Self-reported moderate-vigorous PA (G2)	rs12912808	T	C	T	C	-0.017546	-0.0183997	0.148607	0.155	TRUE	0.176537
Anorexia	Self-reported moderate-vigorous PA (G2)	rs12979056	A	G	A	G	0.0104656	0.00749804	0.457788	0.471	TRUE	0.174785
Anorexia	Self-reported moderate-vigorous PA (G2)	rs12992633	A	C	A	C	-0.0132122	-0.0314018	0.168574	0.162	TRUE	0.744995
Anorexia	Self-reported moderate-vigorous PA (G2)	rs1340704	T	C	T	C	-0.0103036	-0.0114047	0.597984	0.593	TRUE	0.278528
Anorexia	Self-reported moderate-vigorous PA (G2)	rs1469851	T	A	T	A	-0.0136513	0.00480151	0.801655	0.792	TRUE	0.094848
Anorexia	Self-reported moderate-vigorous PA (G2)	rs161344	A	C	A	C	0.0102713	-0.0204985	0.431718	0.439	TRUE	0.63645
Anorexia	Self-reported moderate-vigorous PA (G2)	rs17183317	G	A	G	A	0.0220613	-0.00079968	0.063197	0.06	TRUE	0.0660577
Anorexia	Self-reported moderate-vigorous PA (G2)	rs17573850	G	A	G	A	-0.0121171	0.0316971	0.259005	0.243	TRUE	0.928389
Anorexia	Self-reported moderate-vigorous PA (G2)	rs17769552	A	G	A	G	0.0118367	0.0230025	0.22185	0.198	TRUE	0.578055
Anorexia	Self-reported moderate-vigorous PA (G2)	rs17778974	C	G	C	G	-0.0187538	-0.037604	0.078602	0.072	TRUE	0.507712
Anorexia	Self-reported moderate-vigorous PA (G2)	rs1873585	G	A	G	A	0.0122221	-0.00279609	0.221962	0.232	TRUE	0.0998603
Anorexia	Self-reported moderate-vigorous PA (G2)	rs1921981	A	G	A	G	-0.013037	0.0146975	0.325647	0.325	TRUE	0.204726
Anorexia	Self-reported moderate-vigorous PA (G2)	rs193162651	T	C	T	C	-0.0367489	-0.0374981	0.019627	0.021	TRUE	0.235039
Anorexia	Self-reported moderate-vigorous PA (G2)	rs1972763	T	C	T	C	-0.0128383	-0.00459941	0.657628	0.666	TRUE	0.0603041
Anorexia	Self-reported moderate-vigorous PA (G2)	rs1974771	A	G	A	G	0.0213389	0.0973042	0.099975	0.115	FALSE	0.0674798
Anorexia	Self-reported moderate-vigorous PA (G2)	rs200706	A	G	A	G	0.0109184	-0.0124028	0.318805	0.321	TRUE	0.274805
Anorexia	Self-reported moderate-vigorous PA (G2)	rs2035562	G	A	G	A	0.0138763	-0.0180953	0.672483	0.665	TRUE	0.238321
Anorexia	Self-reported moderate-vigorous PA (G2)	rs2114286	G	A	G	A	0.0122453	0.0383978	0.534243	0.552	FALSE	0.78855
Anorexia	Self-reported moderate-vigorous PA (G2)	rs213567	C	T	C	T	-0.00986982	-0.00970278	0.508521	0.532	TRUE	0.267212
Anorexia	Self-reported moderate-vigorous PA (G2)	rs2148201	A	G	A	G	0.0106915	0.00900038	0.491253	0.473	TRUE	0.195662
Anorexia	Self-reported moderate-vigorous PA (G2)	rs2188172	G	A	G	A	-0.0101844	-0.0124028	0.444665	0.471	TRUE	0.359351
Anorexia	Self-reported moderate-vigorous PA (G2)	rs2267443	G	A	G	A	-0.0107708	-0.00259663	0.61882	0.613	TRUE	0.0972206
Anorexia	Self-reported moderate-vigorous PA (G2)	rs2267549	A	G	A	G	-0.0106242	0.00270365	0.45422	0.452	TRUE	0.0944537
Anorexia	Self-reported moderate-vigorous PA (G2)	rs2283249	G	T	G	T	0.0125268	0.00470103	0.248107	0.257	TRUE	0.100021
Anorexia	Self-reported moderate-vigorous PA (G2)	rs2388195	C	A	C	A	0.0116696	-0.0183015	0.439449	0.441	TRUE	0.389514
Anorexia	Self-reported moderate-vigorous PA (G2)	rs2451292	G	T	G	T	0.0101909	-0.0344014	0.527468	0.528	FALSE	0.675594
Anorexia	Self-reported moderate-vigorous PA (G2)	rs2494664	G	A	G	A	0.0118275	0.013298	0.459858	0.478	TRUE	0.211425
Anorexia	Self-reported moderate-vigorous PA (G2)	rs2638463	A	G	A	G	0.0116426	0.00530404	0.3065	0.322	TRUE	0.141094
Anorexia	Self-reported moderate-vigorous PA (G2)	rs2710477	A	T	A	T	0.0205971	-0.00939572	0.081249	0.095	TRUE	0.0872245
Anorexia	Self-reported moderate-vigorous PA (G2)	rs2721937	T	C	T	C	0.0136958	0.0603978	0.184814	0.203	FALSE	0.2006
Anorexia	Self-reported moderate-vigorous PA (G2)	rs2764261	G	A	G	A	-0.011374	-0.0239021	0.626067	0.624	TRUE	0.683616
Anorexia	Self-reported moderate-vigorous PA (G2)	rs2854277	T	C	T	C	-0.0320288	-0.0894019	0.082571	0.109	FALSE	0.580017
Anorexia	Self-reported moderate-vigorous PA (G2)	rs293567	T	G	T	G	0.0111911	-0.038201	0.331457	0.37	FALSE	0.639468
Anorexia	Self-reported moderate-vigorous PA (G2)	rs2942127	A	G	A	G	-0.016037	0.00950503	0.824644	0.811	TRUE	0.0940784
Anorexia	Self-reported moderate-vigorous PA (G2)	rs2988004	G	T	G	T	0.0131708	-0.00999984	0.442245	0.431	TRUE	0.0933861
Anorexia	Self-reported moderate-vigorous PA (G2)	rs3784132	G	A	G	A	0.0110365	0.00530404	0.284824	0.286	TRUE	0.147769
Anorexia	Self-reported moderate-vigorous PA (G2)	rs3810496	C	T	C	T	-0.0109628	0.00130085	0.616336	0.594	TRUE	0.0709191
Anorexia	Self-reported moderate-vigorous PA (G2)	rs3936938	A	G	A	G	0.0107906	0.0220002	0.596867	0.614	TRUE	0.639132
Anorexia	Self-reported moderate-vigorous PA (G2)	rs4281659	C	T	C	T	-0.0171891	-0.020998	0.134848	0.127	TRUE	0.248037
Anorexia	Self-reported moderate-vigorous PA (G2)	rs429358	C	T	C	T	0.0219822	0.0331019	0.154172	0.161	TRUE	0.215168
Anorexia	Self-reported moderate-vigorous PA (G2)	rs4304660	A	G	A	G	0.0114196	0.0152964	0.726908	0.735	TRUE	0.34067
Anorexia	Self-reported moderate-vigorous PA (G2)	rs4538426	G	T	G	T	-0.00979518	-0.00449986	0.545812	0.526	TRUE	0.150872
Anorexia	Self-reported moderate-vigorous PA (G2)	rs466727	C	G	C	G	-0.0109887	0.0172988	0.671058	0.663	TRUE	0.357077
Anorexia	Self-reported moderate-vigorous PA (G2)	rs4787924	A	G	A	G	0.01087	-0.0227004	0.525425	0.516	TRUE	0.677429
Anorexia	Self-reported moderate-vigorous PA (G2)	rs4800990	T	C	T	C	0.01063	0.0220002	0.565571	0.57	TRUE	0.679007
Anorexia	Self-reported moderate-vigorous PA (G2)	rs4821271	C	G	C	G	-0.0134291	-0.0295976	0.781523	0.772	TRUE	0.628648
Anorexia	Self-reported moderate-vigorous PA (G2)	rs4850842	A	G	A	G	0.0117108	-0.0262037	0.569702	0.557	TRUE	0.737589
Anorexia	Self-reported moderate-vigorous PA (G2)	rs4872389	T	C	T	C	0.0120029	-0.0034042	0.229526	0.231	TRUE	0.108042
Anorexia	Self-reported moderate-vigorous PA (G2)	rs4886868	G	T	G	T	0.0124954	0.0227979	0.585862	0.58	TRUE	0.432755
Anorexia	Self-reported moderate-vigorous PA (G2)	rs4906229	C	A	C	A	0.0128744	0.0121029	0.754973	0.743	TRUE	0.19815
Anorexia	Self-reported moderate-vigorous PA (G2)	rs4937066	T	C	T	C	-0.0124678	-0.0213015	0.203402	0.192	TRUE	0.494568
Anorexia	Self-reported moderate-vigorous PA (G2)	rs527737	T	C	T	C	0.0121001	0.0243952	0.578191	0.572	TRUE	0.608995
Anorexia	Self-reported moderate-vigorous PA (G2)	rs56293069	C	G	C	G	-0.0139106	-0.0109993	0.246149	0.227	TRUE	0.118699
Anorexia	Self-reported moderate-vigorous PA (G2)	rs56947091	T	C	T	C	0.0113582	0.0130042	0.509637	0.517	TRUE	0.250752
Anorexia	Self-reported moderate-vigorous PA (G2)	rs57721256	G	A	G	A	0.0191604	-0.00149888	0.069999	0.07	TRUE	0.0903719
Anorexia	Self-reported moderate-vigorous PA (G2)	rs61884414	G	T	G	T	0.0170894	0.00599795	0.093684	0.097	TRUE	0.124221
Anorexia	Self-reported moderate-vigorous PA (G2)	rs61928076	A	G	A	G	0.0244418	0.0930038	0.04484	0.036	FALSE	0.966453
Anorexia	Self-reported moderate-vigorous PA (G2)	rs61975407	T	C	T	C	0.0106587	0.0239956	0.54803	0.539	TRUE	0.724319
Anorexia	Self-reported moderate-vigorous PA (G2)	rs62253220	A	G	A	G	-0.0160238	-0.0179971	0.110146	0.093	TRUE	0.266031
Anorexia	Self-reported moderate-vigorous PA (G2)	rs6497882	G	A	G	A	-0.0105088	-0.0159029	0.595523	0.618	TRUE	0.34202
Anorexia	Self-reported moderate-vigorous PA (G2)	rs662638	C	T	C	T	-0.0117242	0.0478046	0.555775	0.594	FALSE	0.295371
Anorexia	Self-reported moderate-vigorous PA (G2)	rs67432617	C	A	C	A	-0.0151733	0.0344051	0.194733	0.182	TRUE	0.668686
Anorexia	Self-reported moderate-vigorous PA (G2)	rs6743932	A	G	A	G	0.0127959	0.0138961	0.197271	0.188	TRUE	0.278231
Anorexia	Self-reported moderate-vigorous PA (G2)	rs6812265	T	C	T	C	-0.0113658	0.00450011	0.452332	0.452	TRUE	0.0863468
Anorexia	Self-reported moderate-vigorous PA (G2)	rs6846809	G	A	G	A	-0.00985031	0.00230265	0.547992	0.545	TRUE	0.111341
Anorexia	Self-reported moderate-vigorous PA (G2)	rs710187	T	C	T	C	-0.0104965	-0.00980181	0.558082	0.56	TRUE	0.218571
Anorexia	Self-reported moderate-vigorous PA (G2)	rs719263	C	T	C	T	0.0131202	-0.00860289	0.804916	0.787	TRUE	0.169323
Anorexia	Self-reported moderate-vigorous PA (G2)	rs7233752	G	A	G	A	-0.0129616	0.0431998	0.194974	0.208	FALSE	0.648577
Anorexia	Self-reported moderate-vigorous PA (G2)	rs72920838	T	C	T	C	-0.016725	0.00170145	0.11065	0.111	TRUE	0.0720754
Anorexia	Self-reported moderate-vigorous PA (G2)	rs7326482	T	G	T	G	0.0129605	-0.0281986	0.615163	0.602	TRUE	0.696069
Anorexia	Self-reported moderate-vigorous PA (G2)	rs7508365	C	T	C	T	0.0113865	0.0188974	0.720125	0.727	TRUE	0.432696
Anorexia	Self-reported moderate-vigorous PA (G2)	rs7652008	C	T	C	T	0.0106375	-0.0176041	0.462943	0.454	TRUE	0.473638
Anorexia	Self-reported moderate-vigorous PA (G2)	rs7690846	C	T	C	T	-0.0103381	0.00839514	0.516076	0.506	TRUE	0.172275
Anorexia	Self-reported moderate-vigorous PA (G2)	rs7771065	G	T	G	T	-0.0124841	-0.0165031	0.189577	0.185	TRUE	0.365406
Anorexia	Self-reported moderate-vigorous PA (G2)	rs77742115	C	T	C	T	0.018348	0.013298	0.138319	0.153	TRUE	0.104947
Anorexia	Self-reported moderate-vigorous PA (G2)	rs7804463	C	T	C	T	-0.0150095	-0.0255995	0.470424	0.464	TRUE	0.321449
Anorexia	Self-reported moderate-vigorous PA (G2)	rs79047930	T	C	T	C	-0.040584	-0.0493043	0.014582	0.015	TRUE	0.275778
Anorexia	Self-reported moderate-vigorous PA (G2)	rs80014012	C	A	C	A	0.0200538	-0.0528012	0.074719	0.056	TRUE	0.730104
Anorexia	Self-reported moderate-vigorous PA (G2)	rs8058726	T	A	T	A	0.0113945	0.0203966	0.287813	0.291	TRUE	0.508046
Anorexia	Self-reported moderate-vigorous PA (G2)	rs862490	C	T	C	T	0.0107762	-0.0132025	0.641541	0.648	TRUE	0.31294
Anorexia	Self-reported moderate-vigorous PA (G2)	rs877483	C	T	C	T	-0.0122277	-0.0273038	0.566815	0.556	TRUE	0.728137
Anorexia	Self-reported moderate-vigorous PA (G2)	rs921915	C	T	C	T	0.0138882	0.0309954	0.587905	0.596	TRUE	0.670488
Anorexia	Self-reported moderate-vigorous PA (G2)	rs9315419	A	G	A	G	0.0126343	0.0101008	0.197928	0.201	TRUE	0.210366
Anorexia	Self-reported moderate-vigorous PA (G2)	rs9397272	A	G	A	G	-0.0102011	-0.00649884	0.381696	0.393	TRUE	0.176324
Anorexia	Self-reported moderate-vigorous PA (G2)	rs9446663	A	C	A	C	-0.0126591	-0.0100988	0.296468	0.293	TRUE	0.146118
Anorexia	Self-reported moderate-vigorous PA (G2)	rs9584870	C	T	C	T	0.0109793	0.016597	0.366582	0.374	TRUE	0.397321
Anorexia	Self-reported moderate-vigorous PA (G2)	rs973621	A	T	A	T	0.00985159	-0.0194006	0.526188	0.51	TRUE	0.629959
Anorexia	Self-reported moderate-vigorous PA (G2)	rs974471	A	G	A	G	-0.0135968	-0.0251998	0.771489	0.747	TRUE	0.558551
Anorexia	Self-reported moderate-vigorous PA (G2)	rs9919769	G	A	G	A	0.0124193	-0.00560427	0.226328	0.219	TRUE	0.121437
Anorexia	Accelerometer-based PA, mean acceleration (G1)	rs11012732	G	A	G	A	-0.224986	-0.00679685	0.332193	0.334	TRUE	0.000518502
Anorexia	Accelerometer-based PA, mean acceleration (G1)	rs12522261	A	G	A	G	-0.210522	0.0312018	0.343473	0.353	TRUE	0.0491397
Anorexia	Accelerometer-based PA, mean acceleration (G1)	rs34517439	A	C	A	C	-0.30792	-0.0202045	0.120938	0.111	TRUE	0.00343278
Anorexia	Accelerometer-based PA, mean acceleration (G1)	rs56194509	G	T	G	T	0.303404	0.0170038	0.220486	0.2	TRUE	0.000148718
Anorexia	Accelerometer-based PA, mean acceleration (G1)	rs59499656	T	A	T	A	0.228253	0.00859685	0.344493	0.369	TRUE	0.000514469
Anorexia	Accelerometer-based PA, mean acceleration (G1)	rs6775319	T	A	T	A	-0.225081	-0.000299955	0.729248	0.727	TRUE	0.000315446
Anorexia	Accelerometer-based PA, mean acceleration (G1)	rs9293503	C	T	C	T	-0.328953	0.023801	0.111505	0.115	TRUE	0.00393468
Anorexia	Accelerometer-based PA, mean acceleration (G2)	rs1000947	C	T	C	T	0.168364	0.027402	0.352856	0.354	TRUE	0.116228
Anorexia	Accelerometer-based PA, mean acceleration (G2)	rs10120942	A	C	A	C	-0.172079	-0.017496	0.569751	0.562	TRUE	0.0331707
Anorexia	Accelerometer-based PA, mean acceleration (G2)	rs10267346	C	T	C	T	0.247574	0.0482033	0.124169	0.137	TRUE	0.181471
Anorexia	Accelerometer-based PA, mean acceleration (G2)	rs10415609	G	A	G	A	-0.265302	-0.0105046	0.87787	0.878	TRUE	0.00543239
Anorexia	Accelerometer-based PA, mean acceleration (G2)	rs10465070	T	C	T	C	0.182434	-0.0461963	0.734225	0.749	TRUE	0.445034
Anorexia	Accelerometer-based PA, mean acceleration (G2)	rs10475334	A	G	A	G	-0.249018	-0.0437968	0.128381	0.125	TRUE	0.132745
Anorexia	Accelerometer-based PA, mean acceleration (G2)	rs10809491	C	T	C	T	-0.201069	-0.0231988	0.254619	0.261	TRUE	0.0401811
Anorexia	Accelerometer-based PA, mean acceleration (G2)	rs10912763	T	C	T	C	-0.202184	0.00439966	0.244031	0.24	TRUE	0.00336615
Anorexia	Accelerometer-based PA, mean acceleration (G2)	rs11012732	G	A	G	A	-0.224986	-0.00679685	0.332193	0.334	TRUE	0.000518502
Anorexia	Accelerometer-based PA, mean acceleration (G2)	rs11157124	G	A	G	A	0.171359	0.0191013	0.337281	0.34	TRUE	0.0521524
Anorexia	Accelerometer-based PA, mean acceleration (G2)	rs1121427	T	A	T	A	-0.162809	0.0114048	0.424507	0.435	TRUE	0.0212237
Anorexia	Accelerometer-based PA, mean acceleration (G2)	rs112779734	C	T	C	T	-0.18962	0.0226956	0.30766	0.299	TRUE	0.0407665
Anorexia	Accelerometer-based PA, mean acceleration (G2)	rs11522323	C	T	C	T	-0.163862	-0.0102968	0.53811	0.51	TRUE	0.0139095
Anorexia	Accelerometer-based PA, mean acceleration (G2)	rs11548275	T	C	T	C	0.537019	0.0593998	0.024867	0.019	TRUE	0.0271968
Anorexia	Accelerometer-based PA, mean acceleration (G2)	rs1174921	C	T	C	T	-0.166171	-0.00840458	0.581638	0.591	TRUE	0.0125728
Anorexia	Accelerometer-based PA, mean acceleration (G2)	rs11865683	G	C	G	C	0.183413	0.00589735	0.471857	0.474	TRUE	0.00277369
Anorexia	Accelerometer-based PA, mean acceleration (G2)	rs12045968	G	T	G	T	0.238838	0.00339576	0.217069	0.223	TRUE	0.000637128
Anorexia	Accelerometer-based PA, mean acceleration (G2)	rs1220114	A	T	A	T	-0.193817	0.00310481	0.257383	0.253	TRUE	0.00419065
Anorexia	Accelerometer-based PA, mean acceleration (G2)	rs12205221	G	C	G	C	0.167024	0.0037972	0.378028	0.384	TRUE	0.00642297
Anorexia	Accelerometer-based PA, mean acceleration (G2)	rs12446623	G	T	G	T	0.244558	0.0163022	0.145464	0.142	TRUE	0.012628
Anorexia	Accelerometer-based PA, mean acceleration (G2)	rs12448218	A	G	A	G	0.187783	-0.00639948	0.339338	0.323	TRUE	0.00386256
Anorexia	Accelerometer-based PA, mean acceleration (G2)	rs12460611	G	A	G	A	-0.188395	-0.0226026	0.323002	0.314	TRUE	0.0400816
Anorexia	Accelerometer-based PA, mean acceleration (G2)	rs12522261	A	G	A	G	-0.210522	0.0312018	0.343473	0.353	TRUE	0.0491397
Anorexia	Accelerometer-based PA, mean acceleration (G2)	rs1268539	A	C	A	C	0.188939	-0.00509699	0.418729	0.415	TRUE	0.00192422
Anorexia	Accelerometer-based PA, mean acceleration (G2)	rs13125511	T	C	T	C	-0.185984	0.00640044	0.26683	0.25	TRUE	0.00791061
Anorexia	Accelerometer-based PA, mean acceleration (G2)	rs13188076	T	G	T	G	0.194529	0.0075988	0.230267	0.219	TRUE	0.00899295
Anorexia	Accelerometer-based PA, mean acceleration (G2)	rs1319603	C	T	C	T	-0.168594	-0.00459941	0.425791	0.442	TRUE	0.00539781
Anorexia	Accelerometer-based PA, mean acceleration (G2)	rs139552414	T	C	T	C	0.554808	0.0788051	0.023478	0.02	TRUE	0.0605334
Anorexia	Accelerometer-based PA, mean acceleration (G2)	rs144277946	T	C	T	C	-0.566035	0.0129029	0.022872	0.019	TRUE	0.0046189
Anorexia	Accelerometer-based PA, mean acceleration (G2)	rs149857993	C	G	C	G	-0.668888	0.0717968	0.016108	0.019	TRUE	0.0481336
Anorexia	Accelerometer-based PA, mean acceleration (G2)	rs1550435	C	T	C	T	-0.199869	-0.00610135	0.428898	0.431	TRUE	0.00115471
Anorexia	Accelerometer-based PA, mean acceleration (G2)	rs159963	A	C	A	C	-0.1725	-0.0448969	0.577514	0.564	TRUE	0.512385
Anorexia	Accelerometer-based PA, mean acceleration (G2)	rs1668835	A	T	A	T	0.197904	-0.00950469	0.311721	0.316	TRUE	0.00475492
Anorexia	Accelerometer-based PA, mean acceleration (G2)	rs16860042	C	T	C	T	0.287732	-0.00740253	0.096455	0.09	TRUE	0.00453536
Anorexia	Accelerometer-based PA, mean acceleration (G2)	rs1705720	G	A	G	A	0.166679	0.0114048	0.376549	0.366	TRUE	0.0209071
Anorexia	Accelerometer-based PA, mean acceleration (G2)	rs17135735	T	C	T	C	-0.339979	-0.0418039	0.0708	0.064	TRUE	0.0400395
Anorexia	Accelerometer-based PA, mean acceleration (G2)	rs2220901	T	C	T	C	0.171035	-0.0161981	0.666906	0.646	TRUE	0.0382666
Anorexia	Accelerometer-based PA, mean acceleration (G2)	rs2683156	C	T	C	T	-0.16499	-0.0100988	0.439734	0.425	TRUE	0.015904
Anorexia	Accelerometer-based PA, mean acceleration (G2)	rs34517439	A	C	A	C	-0.30792	-0.0202045	0.120938	0.111	TRUE	0.00343278
Anorexia	Accelerometer-based PA, mean acceleration (G2)	rs34910	G	T	G	T	0.18671	0.0282966	0.277666	0.288	TRUE	0.109037
Anorexia	Accelerometer-based PA, mean acceleration (G2)	rs4621706	T	C	T	C	-0.169205	0.0181029	0.54324	0.541	TRUE	0.0404297
Anorexia	Accelerometer-based PA, mean acceleration (G2)	rs4640189	T	C	T	C	0.35077	0.0253999	0.065954	0.064	TRUE	0.0105871
Anorexia	Accelerometer-based PA, mean acceleration (G2)	rs4906247	A	C	A	C	-0.174572	0.00180162	0.650056	0.655	TRUE	0.0035206
Anorexia	Accelerometer-based PA, mean acceleration (G2)	rs4921269	C	A	C	A	0.174661	-0.0487045	0.610212	0.595	TRUE	0.665052
Anorexia	Accelerometer-based PA, mean acceleration (G2)	rs56122980	A	G	A	G	0.16793	0.00569619	0.388585	0.372	TRUE	0.00774587
Anorexia	Accelerometer-based PA, mean acceleration (G2)	rs56194509	G	T	G	T	0.303404	0.0170038	0.220486	0.2	TRUE	0.000148718
Anorexia	Accelerometer-based PA, mean acceleration (G2)	rs59499656	T	A	T	A	0.228253	0.00859685	0.344493	0.369	TRUE	0.000514469
Anorexia	Accelerometer-based PA, mean acceleration (G2)	rs6081105	G	A	G	A	0.183157	0.0239956	0.601206	0.608	TRUE	0.0464153
Anorexia	Accelerometer-based PA, mean acceleration (G2)	rs62045887	C	T	C	T	0.193611	0.00549507	0.246823	0.236	TRUE	0.00540214
Anorexia	Accelerometer-based PA, mean acceleration (G2)	rs62125156	C	A	C	A	-0.204145	0.0110003	0.212472	0.211	TRUE	0.0112693
Anorexia	Accelerometer-based PA, mean acceleration (G2)	rs62168614	A	G	A	G	-0.198303	-0.0147999	0.292489	0.309	TRUE	0.011192
Anorexia	Accelerometer-based PA, mean acceleration (G2)	rs6541235	T	C	T	C	-0.252084	0	0.14779	0.146	TRUE	0.0011665
Anorexia	Accelerometer-based PA, mean acceleration (G2)	rs6775319	T	A	T	A	-0.225081	-0.000299955	0.729248	0.727	TRUE	0.000315446
Anorexia	Accelerometer-based PA, mean acceleration (G2)	rs73249344	G	A	G	A	0.218761	0.00290421	0.186159	0.177	TRUE	0.00317465
Anorexia	Accelerometer-based PA, mean acceleration (G2)	rs75321673	G	A	G	A	0.42428	-0.0258042	0.040487	0.039	TRUE	0.0156139
Anorexia	Accelerometer-based PA, mean acceleration (G2)	rs7557793	C	T	C	T	0.201462	0.0337016	0.221283	0.236	TRUE	0.124855
Anorexia	Accelerometer-based PA, mean acceleration (G2)	rs75708684	G	A	G	A	-0.414125	0.0031951	0.039811	0.048	TRUE	0.00439751
Anorexia	Accelerometer-based PA, mean acceleration (G2)	rs7591144	A	G	A	G	0.172901	-0.00890027	0.387218	0.389	TRUE	0.00971793
Anorexia	Accelerometer-based PA, mean acceleration (G2)	rs75972257	A	C	A	C	-0.312838	-0.00950469	0.08837	0.077	TRUE	0.0034078
Anorexia	Accelerometer-based PA, mean acceleration (G2)	rs7626095	T	C	T	C	0.175629	0.0292023	0.437545	0.432	TRUE	0.104216
Anorexia	Accelerometer-based PA, mean acceleration (G2)	rs7658462	T	C	T	C	-0.234371	0.0203047	0.171588	0.172	TRUE	0.0179066
Anorexia	Accelerometer-based PA, mean acceleration (G2)	rs77824520	C	G	C	G	0.494478	0.0390007	0.02831	0.03	TRUE	0.0243444
Anorexia	Accelerometer-based PA, mean acceleration (G2)	rs7841628	T	C	T	C	0.263714	0.0418955	0.111746	0.12	TRUE	0.117211
Anorexia	Accelerometer-based PA, mean acceleration (G2)	rs791273	G	A	G	A	0.222009	0.00690378	0.25191	0.263	TRUE	0.00162629
Anorexia	Accelerometer-based PA, mean acceleration (G2)	rs8038497	C	G	C	G	0.194414	-0.0221039	0.763058	0.792	TRUE	0.0404643
Anorexia	Accelerometer-based PA, mean acceleration (G2)	rs9293503	C	T	C	T	-0.328953	0.023801	0.111505	0.115	TRUE	0.00393468
Anorexia	Accelerometer-based PA, mean acceleration (G2)	rs9300002	C	T	C	T	0.174574	-0.0308977	0.421142	0.424	TRUE	0.152797
Anorexia	Accelerometer-based PA, mean acceleration (G2)	rs9403122	T	C	T	C	0.260999	0.0695001	0.106973	0.107	TRUE	0.499444
Anorexia	Accelerometer-based PA, mean acceleration (G2)	rs945890	T	A	T	A	0.208756	0.00520351	0.71278	0.713	TRUE	0.00167139
Anorexia	Accelerometer-based PA, mean acceleration (G2)	rs9529057	A	G	A	G	0.17409	0.0229002	0.473526	0.47	TRUE	0.0549562
Anorexia	Accelerometer-based PA, mean acceleration (G2)	rs9938281	G	A	G	A	0.192378	-0.0214973	0.525964	0.54	TRUE	0.0198998
Anorexia	Accelerometer-based moderate PA (G1)	rs10849145	T	C	T	C	0.0351572	0.0327963	0.825346	0.843	TRUE	0.0162366
Anorexia	Accelerometer-based moderate PA (G2)	rs10463561	C	A	C	A	0.0253606	0.0446961	0.285758	0.302	TRUE	0.2955
Anorexia	Accelerometer-based moderate PA (G2)	rs10849145	T	C	T	C	0.0351572	0.0327963	0.825346	0.843	TRUE	0.0162366
Anorexia	Accelerometer-based moderate PA (G2)	rs10853084	A	G	A	G	0.0227785	0.00400198	0.33317	0.33	TRUE	0.00504682
Anorexia	Accelerometer-based moderate PA (G2)	rs10927491	C	T	C	T	0.0246949	0.00669752	0.766783	0.784	TRUE	0.00846654
Anorexia	Accelerometer-based moderate PA (G2)	rs11158800	G	A	G	A	0.0207608	0.0121953	0.503054	0.493	TRUE	0.0244999
Anorexia	Accelerometer-based moderate PA (G2)	rs112331800	G	A	G	A	-0.075154	-0.00849599	0.980527	0.983	TRUE	0.00507099
Anorexia	Accelerometer-based moderate PA (G2)	rs113243862	G	A	G	A	-0.0683694	-0.0158957	0.974396	0.976	TRUE	0.00554784
Anorexia	Accelerometer-based moderate PA (G2)	rs13164534	C	T	C	T	-0.0282074	-0.0358034	0.809896	0.792	TRUE	0.0606048
Anorexia	Accelerometer-based moderate PA (G2)	rs157595	A	G	A	G	-0.0228487	-0.025605	0.385068	0.375	TRUE	0.0696375
Anorexia	Accelerometer-based moderate PA (G2)	rs17244293	G	A	G	A	0.0557245	0.0332026	0.947093	0.953	TRUE	0.00464061
Anorexia	Accelerometer-based moderate PA (G2)	rs2472785	T	C	T	C	-0.0249929	-0.00839514	0.231649	0.234	TRUE	0.0108652
Anorexia	Accelerometer-based moderate PA (G2)	rs2764021	G	A	G	A	-0.023276	0.0172995	0.374698	0.38	TRUE	0.0247907
Anorexia	Accelerometer-based moderate PA (G2)	rs35835531	G	A	G	A	0.0321471	0.0036035	0.129671	0.145	TRUE	0.00380949
Anorexia	Accelerometer-based moderate PA (G2)	rs367906650	T	G	T	G	-0.0271157	-0.0212951	0.777756	0.773	TRUE	0.0300052
Anorexia	Accelerometer-based moderate PA (G2)	rs369008163	T	C	T	C	-0.0441186	-0.0260976	0.933473	0.922	TRUE	0.025603
Anorexia	Accelerometer-based moderate PA (G2)	rs554771899	A	T	A	T	0.0844684	-0.0994005	0.983493	0.984	TRUE	0.068723
Anorexia	Accelerometer-based moderate PA (G2)	rs57045379	T	C	T	C	-0.0328926	0.0198026	0.883376	0.886	TRUE	0.0211976
Anorexia	Accelerometer-based moderate PA (G2)	rs62092069	G	A	G	A	-0.0259931	-0.00310481	0.627375	0.615	TRUE	0.000751752
Anorexia	Accelerometer-based moderate PA (G2)	rs6533629	G	A	G	A	-0.0224745	0.0114047	0.570708	0.574	TRUE	0.0123329
Anorexia	Accelerometer-based moderate PA (G2)	rs7046512	T	C	T	C	0.0248924	0.00610135	0.774025	0.786	TRUE	0.00801892
Anorexia	Accelerometer-based moderate PA (G2)	rs7106125	G	C	G	C	-0.0244324	0.0018982	0.74692	0.758	TRUE	0.00383616
Anorexia	Accelerometer-based moderate PA (G2)	rs71444403	T	C	T	C	0.0463266	0.0278972	0.940351	0.947	TRUE	0.0170834
Anorexia	Accelerometer-based moderate PA (G2)	rs76187114	A	T	A	T	0.0537838	-0.0582967	0.954261	0.949	TRUE	0.0443901
Anorexia	Accelerometer-based moderate PA (G2)	rs7648171	T	C	T	C	0.0290056	-0.0646985	0.796256	0.782	TRUE	0.658164
Anorexia	Accelerometer-based moderate PA (G2)	rs77396736	T	A	T	A	-0.0279856	0.00169856	0.793265	0.801	TRUE	0.00196716
Anorexia	Accelerometer-based moderate PA (G2)	rs7874842	G	A	G	A	0.0273471	0.0287041	0.825025	0.82	TRUE	0.0847035
Anorexia	Accelerometer-based moderate PA (G2)	rs80029528	C	T	C	T	-0.0478093	0.00469894	0.935659	0.948	TRUE	0.00146004
Anorexia	Accelerometer-based moderate PA (G2)	rs8123368	G	A	G	A	-0.0479739	-0.0706049	0.947409	0.939	TRUE	0.198949
Anorexia	Accelerometer-based walking (G1)	rs7548269	T	C	T	C	-0.026744	-0.00359646	0.610263	0.615	TRUE	0.00049492
Anorexia	Accelerometer-based walking (G2)	rs10509412	A	C	A	C	0.0210529	0.00469894	0.576785	0.612	TRUE	0.00706342
Anorexia	Accelerometer-based walking (G2)	rs115252368	T	G	T	G	0.085644	-0.0513986	0.982493	0.981	TRUE	0.0138574
Anorexia	Accelerometer-based walking (G2)	rs11526062	G	A	G	A	0.0258562	0.0209001	0.750332	0.748	TRUE	0.0294428
Anorexia	Accelerometer-based walking (G2)	rs117334682	T	C	T	C	-0.0687569	-0.0950032	0.976823	0.979	TRUE	0.123616
Anorexia	Accelerometer-based walking (G2)	rs1250505	G	T	G	T	-0.0222444	0.00430074	0.576847	0.581	TRUE	0.00407448
Anorexia	Accelerometer-based walking (G2)	rs1290367	A	G	A	G	0.0251456	-0.0214995	0.743635	0.728	TRUE	0.0320637
Anorexia	Accelerometer-based walking (G2)	rs13270182	T	C	T	C	0.0266733	-0.015205	0.767446	0.76	TRUE	0.0134016
Anorexia	Accelerometer-based walking (G2)	rs147224799	C	T	C	T	0.0825706	-0.0235041	0.983301	0.983	TRUE	0.00785103
Anorexia	Accelerometer-based walking (G2)	rs17246300	G	A	G	A	-0.0315222	-0.0011006	0.872442	0.856	TRUE	0.00356953
Anorexia	Accelerometer-based walking (G2)	rs17639568	G	A	G	A	-0.0244294	-0.0137035	0.712656	0.703	TRUE	0.0130655
Anorexia	Accelerometer-based walking (G2)	rs2058844	T	C	T	C	0.0213539	-0.00300451	0.629436	0.602	TRUE	0.00610661
Anorexia	Accelerometer-based walking (G2)	rs2082837	A	G	A	G	-0.0270452	0.0208021	0.201713	0.21	TRUE	0.0318257
Anorexia	Accelerometer-based walking (G2)	rs2091766	C	T	C	T	-0.0214921	-0.0230025	0.615222	0.585	TRUE	0.0888074
Anorexia	Accelerometer-based walking (G2)	rs2392914	A	G	A	G	0.0270029	-0.00240289	0.818939	0.815	TRUE	0.00484834
Anorexia	Accelerometer-based walking (G2)	rs274626	G	C	G	C	0.0364162	0.0344014	0.0970106	0.104	TRUE	0.0330658
Anorexia	Accelerometer-based walking (G2)	rs329124	A	G	A	G	-0.0224711	-0.022399	0.576647	0.566	TRUE	0.0537299
Anorexia	Accelerometer-based walking (G2)	rs35405235	G	A	G	A	-0.0277207	-0.0408949	0.825228	0.831	TRUE	0.199209
Anorexia	Accelerometer-based walking (G2)	rs35942290	C	G	C	G	-0.0303539	0.0310044	0.867061	0.869	TRUE	0.0757865
Anorexia	Accelerometer-based walking (G2)	rs3762179	C	T	C	T	0.0279306	-0.00670241	0.824215	0.824	TRUE	0.00657676
Anorexia	Accelerometer-based walking (G2)	rs4445878	C	T	C	T	0.0243672	-0.0041988	0.275981	0.263	TRUE	0.00409135
Anorexia	Accelerometer-based walking (G2)	rs4620730	C	G	C	G	0.0333856	-0.0421979	0.873841	0.861	TRUE	0.103204
Anorexia	Accelerometer-based walking (G2)	rs4945621	T	G	T	G	-0.0223354	0.0111971	0.368894	0.361	TRUE	0.0151606
Anorexia	Accelerometer-based walking (G2)	rs529387040	A	T	A	T	0.0299013	0.00320486	0.811214	0.818	TRUE	0.00154501
Anorexia	Accelerometer-based walking (G2)	rs551931	T	C	T	C	-0.0272535	-0.0203966	0.793492	0.772	TRUE	0.0253993
Anorexia	Accelerometer-based walking (G2)	rs6027822	G	A	G	A	-0.0444616	0.0418998	0.938341	0.94	TRUE	0.0373367
Anorexia	Accelerometer-based walking (G2)	rs61149527	T	C	T	C	-0.0431618	0.00630011	0.922162	0.918	TRUE	0.00205894
Anorexia	Accelerometer-based walking (G2)	rs6728449	G	A	G	A	-0.0230616	0.0172995	0.383692	0.384	TRUE	0.0246118
Anorexia	Accelerometer-based walking (G2)	rs6887677	G	A	G	A	0.0236499	-0.0302015	0.551146	0.54	TRUE	0.098353
Anorexia	Accelerometer-based walking (G2)	rs7105462	G	A	G	A	0.0219446	0.0645041	0.40274	0.457	FALSE	0.670935
Anorexia	Accelerometer-based walking (G2)	rs7514262	A	G	A	G	-0.0229928	-0.028204	0.729067	0.723	TRUE	0.119789
Anorexia	Accelerometer-based walking (G2)	rs75201855	G	A	G	A	0.0331569	0.0267977	0.890513	0.9	TRUE	0.0279456
Anorexia	Accelerometer-based walking (G2)	rs7548269	T	C	T	C	-0.026744	-0.00359646	0.610263	0.615	TRUE	0.00049492
Anorexia	Accelerometer-based walking (G2)	rs764361	G	A	G	A	-0.0494933	-0.0103029	0.939322	0.938	TRUE	0.00240591
Anorexia	Accelerometer-based walking (G2)	rs7823741	G	C	G	C	0.0218556	0.00999984	0.578373	0.582	TRUE	0.0121127
Anorexia	Accelerometer-based walking (G2)	rs7824749	T	C	T	C	0.0323151	-0.0278029	0.117122	0.112	TRUE	0.0484231
Anorexia	Accelerometer-based sedentary behaviour (G1)	rs1858242	A	G	A	G	0.0312653	-0.0352024	0.259055	0.253	TRUE	0.0283343
Anorexia	Accelerometer-based sedentary behaviour (G1)	rs25981	G	C	G	C	0.0277534	0.0125015	0.531029	0.526	TRUE	0.00122086
Anorexia	Accelerometer-based sedentary behaviour (G1)	rs26579	G	C	G	C	0.0283637	0.000699755	0.415156	0.422	TRUE	0.000110798
Anorexia	Accelerometer-based sedentary behaviour (G1)	rs34858520	A	G	A	G	0.0275598	0.00259663	0.558059	0.567	TRUE	0.000211239
Anorexia	Accelerometer-based sedentary behaviour (G1)	rs6870096	C	G	C	G	-0.0278195	-0.0153979	0.321178	0.304	TRUE	0.00374376
Anorexia	Accelerometer-based sedentary behaviour (G2)	rs10020515	T	C	T	C	0.0262546	-0.0266007	0.809221	0.806	TRUE	0.0696343
Anorexia	Accelerometer-based sedentary behaviour (G2)	rs10887455	A	T	A	T	-0.0217835	-0.0111971	0.4912	0.482	TRUE	0.0131871
Anorexia	Accelerometer-based sedentary behaviour (G2)	rs10916119	G	A	G	A	0.0339619	-0.0199986	0.824318	0.708	TRUE	0.0141937
Anorexia	Accelerometer-based sedentary behaviour (G2)	rs1111804	T	C	T	C	0.0317188	-0.0103029	0.855991	0.841	TRUE	0.00667508
Anorexia	Accelerometer-based sedentary behaviour (G2)	rs11214550	T	C	T	C	-0.0219352	0.0101978	0.573143	0.577	TRUE	0.0110195
Anorexia	Accelerometer-based sedentary behaviour (G2)	rs113851554	G	T	G	T	-0.0472852	0.0432032	0.943193	0.948	TRUE	0.0407159
Anorexia	Accelerometer-based sedentary behaviour (G2)	rs114904879	G	T	G	T	0.021079	-0.00339576	0.439176	0.446	TRUE	0.00609936
Anorexia	Accelerometer-based sedentary behaviour (G2)	rs11689017	C	T	C	T	-0.0206325	0.0212036	0.468345	0.472	TRUE	0.0733752
Anorexia	Accelerometer-based sedentary behaviour (G2)	rs1187244	T	C	T	C	0.0256008	-0.0191013	0.701578	0.688	TRUE	0.0205526
Anorexia	Accelerometer-based sedentary behaviour (G2)	rs1198346	C	T	C	T	0.0234687	-0.00210221	0.374538	0.351	TRUE	0.00227761
Anorexia	Accelerometer-based sedentary behaviour (G2)	rs12446623	T	G	T	G	0.0319317	-0.0163022	0.854539	0.858	TRUE	0.0105907
Anorexia	Accelerometer-based sedentary behaviour (G2)	rs12741347	C	G	C	G	-0.0230417	0.0178989	0.594813	0.619	TRUE	0.0222693
Anorexia	Accelerometer-based sedentary behaviour (G2)	rs13069239	C	G	C	G	-0.0225904	0.00529595	0.638739	0.642	TRUE	0.00545513
Anorexia	Accelerometer-based sedentary behaviour (G2)	rs141526703	G	A	G	A	0.0612354	-0.070401	0.970225	0.969	TRUE	0.0886417
Anorexia	Accelerometer-based sedentary behaviour (G2)	rs16890617	T	C	T	C	-0.037543	0.0199987	0.909642	0.917	TRUE	0.0147376
Anorexia	Accelerometer-based sedentary behaviour (G2)	rs17379561	A	T	A	T	-0.0352295	0.000699755	0.85962	0.851	TRUE	0.000584191
Anorexia	Accelerometer-based sedentary behaviour (G2)	rs17394997	T	C	T	C	0.0410119	-0.0255024	0.932827	0.935	TRUE	0.02537
Anorexia	Accelerometer-based sedentary behaviour (G2)	rs17408272	G	A	G	A	0.0261682	-0.0136021	0.744701	0.731	TRUE	0.0103865
Anorexia	Accelerometer-based sedentary behaviour (G2)	rs17790917	A	G	A	G	-0.0302228	0.0308007	0.794046	0.794	TRUE	0.0365932
Anorexia	Accelerometer-based sedentary behaviour (G2)	rs1858242	A	G	A	G	0.0312653	-0.0352024	0.259055	0.253	TRUE	0.0283343
Anorexia	Accelerometer-based sedentary behaviour (G2)	rs189695099	G	C	G	C	0.0944514	-0.130496	0.986359	0.987	TRUE	0.0657236
Anorexia	Accelerometer-based sedentary behaviour (G2)	rs199978918	T	A	T	A	-0.0213916	-0.0174005	0.4379	0.439	TRUE	0.0439973
Anorexia	Accelerometer-based sedentary behaviour (G2)	rs2036378	A	C	A	C	0.0211148	0.0164047	0.44189	0.448	TRUE	0.0374033
Anorexia	Accelerometer-based sedentary behaviour (G2)	rs2326838	G	A	G	A	-0.0227954	0.00410158	0.637587	0.626	TRUE	0.00402185
Anorexia	Accelerometer-based sedentary behaviour (G2)	rs25981	G	C	G	C	0.0277534	0.0125015	0.531029	0.526	TRUE	0.00122086
Anorexia	Accelerometer-based sedentary behaviour (G2)	rs26579	G	C	G	C	0.0283637	0.000699755	0.415156	0.422	TRUE	0.000110798
Anorexia	Accelerometer-based sedentary behaviour (G2)	rs2692593	C	T	C	T	0.0215356	-0.0164953	0.455861	0.462	TRUE	0.032517
Anorexia	Accelerometer-based sedentary behaviour (G2)	rs34064803	T	C	T	C	0.0356944	-0.0449032	0.89811	0.899	TRUE	0.106399
Anorexia	Accelerometer-based sedentary behaviour (G2)	rs34858520	A	G	A	G	0.0275598	0.00259663	0.558059	0.567	TRUE	0.000211239
Anorexia	Accelerometer-based sedentary behaviour (G2)	rs34910	T	G	T	G	0.0267306	-0.0282966	0.722328	0.712	TRUE	0.050604
Anorexia	Accelerometer-based sedentary behaviour (G2)	rs35053192	C	T	C	T	0.0287938	0.00239712	0.832807	0.814	TRUE	0.00384329
Anorexia	Accelerometer-based sedentary behaviour (G2)	rs3795092	C	T	C	T	-0.0274621	0.0310044	0.821349	0.842	TRUE	0.0768234
Anorexia	Accelerometer-based sedentary behaviour (G2)	rs3927683	A	G	A	G	0.0212435	-0.00989883	0.526394	0.52	TRUE	0.014869
Anorexia	Accelerometer-based sedentary behaviour (G2)	rs4747438	C	T	C	T	0.0220355	0.00390238	0.32367	0.349	TRUE	0.0066884
Anorexia	Accelerometer-based sedentary behaviour (G2)	rs4782526	T	G	T	G	-0.0228744	-0.0114048	0.649367	0.66	TRUE	0.0128864
Anorexia	Accelerometer-based sedentary behaviour (G2)	rs4804930	C	T	C	T	-0.0419714	0.0660967	0.920897	0.931	TRUE	0.148557
Anorexia	Accelerometer-based sedentary behaviour (G2)	rs4953413	T	C	T	C	0.0250103	-0.00660174	0.39311	0.406	TRUE	0.00205983
Anorexia	Accelerometer-based sedentary behaviour (G2)	rs4955532	G	T	G	T	-0.0216252	0.045499	0.648274	0.67	TRUE	0.489219
Anorexia	Accelerometer-based sedentary behaviour (G2)	rs5001270	A	T	A	T	0.0554133	-0.00910129	0.949138	0.641	TRUE	0.0114488
Anorexia	Accelerometer-based sedentary behaviour (G2)	rs57521363	A	G	A	G	0.0240542	0.0232965	0.631121	0.617	TRUE	0.0437733
Anorexia	Accelerometer-based sedentary behaviour (G2)	rs57665959	C	A	C	A	-0.0218401	-0.017604	0.512573	0.508	TRUE	0.043366
Anorexia	Accelerometer-based sedentary behaviour (G2)	rs61826916	T	C	T	C	-0.0228459	-0.0144032	0.608982	0.614	TRUE	0.0166302
Anorexia	Accelerometer-based sedentary behaviour (G2)	rs62158170	A	G	A	G	0.0272461	0.0230034	0.783008	0.794	TRUE	0.0293824
Anorexia	Accelerometer-based sedentary behaviour (G2)	rs62388811	T	G	T	G	-0.0224431	-0.0182047	0.500844	0.493	TRUE	0.0318788
Anorexia	Accelerometer-based sedentary behaviour (G2)	rs6474006	C	T	C	T	0.022339	-0.021898	0.408989	0.415	TRUE	0.0556874
Anorexia	Accelerometer-based sedentary behaviour (G2)	rs67309388	T	C	T	C	0.0268182	-0.0172988	0.787306	0.78	TRUE	0.0202017
Anorexia	Accelerometer-based sedentary behaviour (G2)	rs6870096	C	G	C	G	-0.0278195	-0.0153979	0.321178	0.304	TRUE	0.00374376
Anorexia	Accelerometer-based sedentary behaviour (G2)	rs714167	T	C	T	C	0.0651325	-0.00300451	0.966567	0.962	TRUE	0.00118172
Anorexia	Accelerometer-based sedentary behaviour (G2)	rs73046909	C	G	C	G	0.024032	-0.0102019	0.760209	0.764	TRUE	0.0135139
Anorexia	Accelerometer-based sedentary behaviour (G2)	rs731069	A	C	A	C	-0.0241294	0.00320486	0.53814	0.546	TRUE	0.00126364
Anorexia	Accelerometer-based sedentary behaviour (G2)	rs7317533	T	A	T	A	-0.035572	-0.0334017	0.906091	0.888	TRUE	0.0402055
Anorexia	Accelerometer-based sedentary behaviour (G2)	rs732550	T	A	T	A	-0.0218821	-0.0117993	0.557381	0.556	TRUE	0.0154834
Anorexia	Accelerometer-based sedentary behaviour (G2)	rs76107954	T	G	T	G	-0.0672551	0.0622985	0.975735	0.973	TRUE	0.0535476
Anorexia	Accelerometer-based sedentary behaviour (G2)	rs76127250	A	G	A	G	-0.0287546	-0.0222047	0.844241	0.839	TRUE	0.034045
Anorexia	Accelerometer-based sedentary behaviour (G2)	rs7811643	C	T	C	T	-0.0325741	-0.00140098	0.874543	0.871	TRUE	0.00276439
Anorexia	Accelerometer-based sedentary behaviour (G2)	rs9548984	A	T	A	T	0.0224244	-0.00790113	0.540888	0.532	TRUE	0.00647355
Anorexia	Accelerometer-based sedentary behaviour (G2)	rs9569764	A	G	A	G	0.0236791	-0.0297996	0.745511	0.735	TRUE	0.137012
ADHD	Self-reported moderate-vigorous PA (G1)	rs10145335	A	G	A	G	0.0141221	0.0491996	0.250611		FALSE	0.291672
ADHD	Self-reported moderate-vigorous PA (G1)	rs1043595	A	G	A	G	-0.014411	-0.0300984	0.282865		TRUE	0.764836
ADHD	Self-reported moderate-vigorous PA (G1)	rs1186721	A	G	A	G	0.01299	0.0221039	0.315844		TRUE	0.606121
ADHD	Self-reported moderate-vigorous PA (G1)	rs12912808	T	C	T	C	-0.017546	-0.0201007	0.148607		TRUE	0.300016
ADHD	Self-reported moderate-vigorous PA (G1)	rs1921981	A	G	A	G	-0.013037	0.0129952	0.325647		TRUE	0.258505
ADHD	Self-reported moderate-vigorous PA (G1)	rs1972763	T	C	T	C	-0.0128383	-0.0349021	0.657628		FALSE	0.737779
ADHD	Self-reported moderate-vigorous PA (G1)	rs1974771	A	G	A	G	0.0213389	-0.0278029	0.099975		TRUE	0.41853
ADHD	Self-reported moderate-vigorous PA (G1)	rs2035562	G	A	G	A	0.0138763	-0.0192044	0.672483		TRUE	0.403597
ADHD	Self-reported moderate-vigorous PA (G1)	rs2114286	G	A	G	A	0.0122453	0.0383979	0.534243		FALSE	0.570634
ADHD	Self-reported moderate-vigorous PA (G1)	rs2854277	T	C	T	C	-0.0320288	0.0317021	0.082571		TRUE	0.283441
ADHD	Self-reported moderate-vigorous PA (G1)	rs2942127	A	G	A	G	-0.016037	0.0264959	0.824644		TRUE	0.6083
ADHD	Self-reported moderate-vigorous PA (G1)	rs2988004	G	T	G	T	0.0131708	-0.00380276	0.442245		TRUE	0.0651026
ADHD	Self-reported moderate-vigorous PA (G1)	rs429358	C	T	C	T	0.0219822	0.00920221	0.154172		TRUE	0.0343519
ADHD	Self-reported moderate-vigorous PA (G1)	rs4886868	G	T	G	T	0.0124954	0.0163022	0.585862		TRUE	0.334771
ADHD	Self-reported moderate-vigorous PA (G1)	rs7326482	T	G	T	G	0.0129605	-0.005103	0.615163		TRUE	0.095291
ADHD	Self-reported moderate-vigorous PA (G1)	rs77742115	C	T	C	T	0.018348	-0.0030952	0.138319		TRUE	0.0581205
ADHD	Self-reported moderate-vigorous PA (G1)	rs7804463	C	T	C	T	-0.0150095	-0.0195967	0.470424		TRUE	0.298442
ADHD	Self-reported moderate-vigorous PA (G1)	rs877483	C	T	C	T	-0.0122277	-0.00119928	0.566815		TRUE	0.0598231
ADHD	Self-reported moderate-vigorous PA (G1)	rs921915	C	T	C	T	0.0138882	0.00369682	0.587905		TRUE	0.049296
ADHD	Self-reported moderate-vigorous PA (G2)	rs10041140	T	A	T	A	-0.012381	-0.0243023	0.266796		TRUE	0.747872
ADHD	Self-reported moderate-vigorous PA (G2)	rs10103580	T	C	T	C	-0.014217	-0.0462953	0.864462		FALSE	0.661989
ADHD	Self-reported moderate-vigorous PA (G2)	rs10145335	A	G	A	G	0.0141221	0.0491996	0.250611		FALSE	0.291672
ADHD	Self-reported moderate-vigorous PA (G2)	rs10157145	C	T	C	T	0.0118141	0.0188974	0.503584		TRUE	0.547569
ADHD	Self-reported moderate-vigorous PA (G2)	rs1043595	A	G	A	G	-0.014411	-0.0300984	0.282865		TRUE	0.764836
ADHD	Self-reported moderate-vigorous PA (G2)	rs10506671	A	G	A	G	0.0192471	-0.0212951	0.089273		TRUE	0.376132
ADHD	Self-reported moderate-vigorous PA (G2)	rs11048486	A	C	A	C	-0.0138142	-0.00310482	0.164676		TRUE	0.13393
ADHD	Self-reported moderate-vigorous PA (G2)	rs11081859	A	G	A	G	-0.0184737	0.0116024	0.891872		TRUE	0.191531
ADHD	Self-reported moderate-vigorous PA (G2)	rs11096924	A	G	A	G	-0.0107126	-0.00749804	0.332609		TRUE	0.248489
ADHD	Self-reported moderate-vigorous PA (G2)	rs112308536	G	A	G	A	-0.010861	-0.00039992	0.320663		TRUE	0.107626
ADHD	Self-reported moderate-vigorous PA (G2)	rs112743436	T	C	T	C	-0.0263898	-0.015205	0.036214		TRUE	0.221162
ADHD	Self-reported moderate-vigorous PA (G2)	rs114243593	G	A	G	A	-0.0268198	-0.0297044	0.052815		TRUE	0.212199
ADHD	Self-reported moderate-vigorous PA (G2)	rs115181288	T	C	T	C	0.0229987	-0.0283995	0.055009		TRUE	0.431006
ADHD	Self-reported moderate-vigorous PA (G2)	rs11641100	T	C	T	C	-0.011612	9.9995e-05	0.444152		TRUE	0.0620225
ADHD	Self-reported moderate-vigorous PA (G2)	rs1186721	A	G	A	G	0.01299	0.0221039	0.315844		TRUE	0.606121
ADHD	Self-reported moderate-vigorous PA (G2)	rs11913445	A	C	A	C	-0.0150821	-0.0386993	0.168456		FALSE	0.882172
ADHD	Self-reported moderate-vigorous PA (G2)	rs12360330	T	C	T	C	0.0156021	0.00770028	0.135156		TRUE	0.175489
ADHD	Self-reported moderate-vigorous PA (G2)	rs1246274	A	G	A	G	0.0144098	-0.00869772	0.859785		TRUE	0.211786
ADHD	Self-reported moderate-vigorous PA (G2)	rs124672	G	A	G	A	0.010742	0.0119005	0.288853		TRUE	0.34551
ADHD	Self-reported moderate-vigorous PA (G2)	rs12912808	T	C	T	C	-0.017546	-0.0201007	0.148607		TRUE	0.300016
ADHD	Self-reported moderate-vigorous PA (G2)	rs12979056	A	G	A	G	0.0104656	0.0215951	0.457788		TRUE	0.82791
ADHD	Self-reported moderate-vigorous PA (G2)	rs12992633	A	C	A	C	-0.0132122	-0.00719583	0.168574		TRUE	0.225657
ADHD	Self-reported moderate-vigorous PA (G2)	rs1340704	T	C	T	C	-0.0103036	0.0167981	0.597984		TRUE	0.633786
ADHD	Self-reported moderate-vigorous PA (G2)	rs138557223	T	C	T	C	0.043201	0.000699755	0.014867		TRUE	0.107828
ADHD	Self-reported moderate-vigorous PA (G2)	rs1469851	T	A	T	A	-0.0136513	0.032203	0.801655		FALSE	0.950058
ADHD	Self-reported moderate-vigorous PA (G2)	rs161344	A	C	A	C	0.0102713	-0.00810274	0.431718		TRUE	0.279735
ADHD	Self-reported moderate-vigorous PA (G2)	rs17183317	G	A	G	A	0.0220613	-0.00639948	0.063197		TRUE	0.13534
ADHD	Self-reported moderate-vigorous PA (G2)	rs17573850	G	A	G	A	-0.0121171	0.014596	0.259005		TRUE	0.401653
ADHD	Self-reported moderate-vigorous PA (G2)	rs17769552	A	G	A	G	0.0118367	0.0463014	0.22185		FALSE	0.343856
ADHD	Self-reported moderate-vigorous PA (G2)	rs17778974	C	G	C	G	-0.0187538	-0.0615031	0.078602		FALSE	0.553047
ADHD	Self-reported moderate-vigorous PA (G2)	rs1873585	G	A	G	A	0.0122221	0.025605	0.221962		TRUE	0.912147
ADHD	Self-reported moderate-vigorous PA (G2)	rs1921981	A	G	A	G	-0.013037	0.0129952	0.325647		TRUE	0.258505
ADHD	Self-reported moderate-vigorous PA (G2)	rs193162651	T	C	T	C	-0.0367489	0.0110982	0.019627		TRUE	0.160312
ADHD	Self-reported moderate-vigorous PA (G2)	rs1972763	T	C	T	C	-0.0128383	-0.0349021	0.657628		FALSE	0.737779
ADHD	Self-reported moderate-vigorous PA (G2)	rs1974771	A	G	A	G	0.0213389	-0.0278029	0.099975		TRUE	0.41853
ADHD	Self-reported moderate-vigorous PA (G2)	rs200706	A	G	A	G	0.0109184	-0.00250313	0.318805		TRUE	0.138413
ADHD	Self-reported moderate-vigorous PA (G2)	rs2035562	G	A	G	A	0.0138763	-0.0192044	0.672483		TRUE	0.403597
ADHD	Self-reported moderate-vigorous PA (G2)	rs2114286	G	A	G	A	0.0122453	0.0383979	0.534243		FALSE	0.570634
ADHD	Self-reported moderate-vigorous PA (G2)	rs213567	C	T	C	T	-0.00986982	0.014799	0.508521		TRUE	0.577082
ADHD	Self-reported moderate-vigorous PA (G2)	rs2148201	A	G	A	G	0.0106915	0.00840458	0.491253		TRUE	0.258601
ADHD	Self-reported moderate-vigorous PA (G2)	rs2188172	G	A	G	A	-0.0101844	-0.00169856	0.444665		TRUE	0.141118
ADHD	Self-reported moderate-vigorous PA (G2)	rs2267443	G	A	G	A	-0.0107708	-0.023697	0.61882		TRUE	0.844162
ADHD	Self-reported moderate-vigorous PA (G2)	rs2267549	A	G	A	G	-0.0106242	0.000699755	0.45422		TRUE	0.102636
ADHD	Self-reported moderate-vigorous PA (G2)	rs2283249	G	T	G	T	0.0125268	-0.0197046	0.248107		TRUE	0.587074
ADHD	Self-reported moderate-vigorous PA (G2)	rs2388195	C	A	C	A	0.0116696	0.0636962	0.439449		FALSE	0.0102949
ADHD	Self-reported moderate-vigorous PA (G2)	rs2451292	G	T	G	T	0.0101909	-0.00259663	0.527468		TRUE	0.141887
ADHD	Self-reported moderate-vigorous PA (G2)	rs2494664	G	A	G	A	0.0118275	0.00650109	0.459858		TRUE	0.143252
ADHD	Self-reported moderate-vigorous PA (G2)	rs2638463	A	G	A	G	0.0116426	-0.0204987	0.3065		TRUE	0.784981
ADHD	Self-reported moderate-vigorous PA (G2)	rs2710477	A	T	A	T	0.0205971	-0.0299954	0.081249		TRUE	0.509636
ADHD	Self-reported moderate-vigorous PA (G2)	rs2721937	T	C	T	C	0.0136958	0.00870203	0.184814		TRUE	0.221613
ADHD	Self-reported moderate-vigorous PA (G2)	rs2764261	G	A	G	A	-0.011374	0.0140989	0.626067		TRUE	0.411174
ADHD	Self-reported moderate-vigorous PA (G2)	rs2854277	T	C	T	C	-0.0320288	0.0317021	0.082571		TRUE	0.283441
ADHD	Self-reported moderate-vigorous PA (G2)	rs293567	T	G	T	G	0.0111911	0.0204005	0.331457		TRUE	0.706852
ADHD	Self-reported moderate-vigorous PA (G2)	rs2942127	A	G	A	G	-0.016037	0.0264959	0.824644		TRUE	0.6083
ADHD	Self-reported moderate-vigorous PA (G2)	rs2988004	G	T	G	T	0.0131708	-0.00380276	0.442245		TRUE	0.0651026
ADHD	Self-reported moderate-vigorous PA (G2)	rs3784132	G	A	G	A	0.0110365	0.00080032	0.284824		TRUE	0.119412
ADHD	Self-reported moderate-vigorous PA (G2)	rs3810496	C	T	C	T	-0.0109628	-0.0117013	0.616336		TRUE	0.344355
ADHD	Self-reported moderate-vigorous PA (G2)	rs3936938	A	G	A	G	0.0107906	0.00320486	0.596867		TRUE	0.133477
ADHD	Self-reported moderate-vigorous PA (G2)	rs4281659	C	T	C	T	-0.0171891	0.0203048	0.134848		TRUE	0.341737
ADHD	Self-reported moderate-vigorous PA (G2)	rs429358	C	T	C	T	0.0219822	0.00920221	0.154172		TRUE	0.0343519
ADHD	Self-reported moderate-vigorous PA (G2)	rs4304660	A	G	A	G	0.0114196	-0.0113036	0.726908		TRUE	0.320393
ADHD	Self-reported moderate-vigorous PA (G2)	rs4538426	G	T	G	T	-0.00979518	0	0.545812		TRUE	0.1139
ADHD	Self-reported moderate-vigorous PA (G2)	rs466727	C	G	C	G	-0.0109887	0.00939572	0.671058		TRUE	0.264192
ADHD	Self-reported moderate-vigorous PA (G2)	rs4787924	A	G	A	G	0.01087	-0.0189993	0.525425		TRUE	0.663984
ADHD	Self-reported moderate-vigorous PA (G2)	rs4800990	T	C	T	C	0.01063	0.00149888	0.565571		TRUE	0.109809
ADHD	Self-reported moderate-vigorous PA (G2)	rs4821271	C	G	C	G	-0.0134291	0.00469894	0.781523		TRUE	0.128265
ADHD	Self-reported moderate-vigorous PA (G2)	rs4850842	A	G	A	G	0.0117108	0.0539009	0.569702		FALSE	0.0685885
ADHD	Self-reported moderate-vigorous PA (G2)	rs4872389	T	C	T	C	0.0120029	-0.0230025	0.229526		TRUE	0.787282
ADHD	Self-reported moderate-vigorous PA (G2)	rs4886868	G	T	G	T	0.0124954	0.0163022	0.585862		TRUE	0.334771
ADHD	Self-reported moderate-vigorous PA (G2)	rs4906229	C	A	C	A	0.0128744	-0.0210959	0.754973		TRUE	0.638537
ADHD	Self-reported moderate-vigorous PA (G2)	rs4937066	T	C	T	C	-0.0124678	-0.040697	0.203402		FALSE	0.519669
ADHD	Self-reported moderate-vigorous PA (G2)	rs527737	T	C	T	C	0.0121001	0.0288012	0.578191		FALSE	0.944806
ADHD	Self-reported moderate-vigorous PA (G2)	rs56293069	C	G	C	G	-0.0139106	-0.0031951	0.246149		TRUE	0.079842
ADHD	Self-reported moderate-vigorous PA (G2)	rs56947091	T	C	T	C	0.0113582	0.0563992	0.509637		FALSE	0.0294653
ADHD	Self-reported moderate-vigorous PA (G2)	rs57721256	G	A	G	A	0.0191604	0.0236986	0.069999		TRUE	0.43959
ADHD	Self-reported moderate-vigorous PA (G2)	rs61780535	T	C	T	C	-0.0141913	-0.000500125	0.202076		TRUE	0.0703744
ADHD	Self-reported moderate-vigorous PA (G2)	rs61884414	G	T	G	T	0.0170894	0.0178992	0.093684		TRUE	0.382401
ADHD	Self-reported moderate-vigorous PA (G2)	rs61975407	T	C	T	C	0.0106587	0.0128965	0.54803		TRUE	0.397868
ADHD	Self-reported moderate-vigorous PA (G2)	rs62253220	A	G	A	G	-0.0160238	-0.0186019	0.110146		TRUE	0.385413
ADHD	Self-reported moderate-vigorous PA (G2)	rs6497882	G	A	G	A	-0.0105088	-0.00659818	0.595523		TRUE	0.214015
ADHD	Self-reported moderate-vigorous PA (G2)	rs662638	C	T	C	T	-0.0117242	0.00460057	0.555775		TRUE	0.116303
ADHD	Self-reported moderate-vigorous PA (G2)	rs67432617	C	A	C	A	-0.0151733	-0.0147014	0.194733		TRUE	0.25155
ADHD	Self-reported moderate-vigorous PA (G2)	rs6743932	A	G	A	G	0.0127959	0.0546018	0.197271		FALSE	0.187643
ADHD	Self-reported moderate-vigorous PA (G2)	rs6812265	T	C	T	C	-0.0113658	-0.0446	0.452332		FALSE	0.251174
ADHD	Self-reported moderate-vigorous PA (G2)	rs6846809	G	A	G	A	-0.00985031	0.0329985	0.547992		FALSE	0.466942
ADHD	Self-reported moderate-vigorous PA (G2)	rs710187	T	C	T	C	-0.0104965	-0.0213973	0.558082		TRUE	0.831921
ADHD	Self-reported moderate-vigorous PA (G2)	rs719263	C	T	C	T	0.0131202	0.00709511	0.804916		TRUE	0.202082
ADHD	Self-reported moderate-vigorous PA (G2)	rs7233752	G	A	G	A	-0.0129616	0.023197	0.194974		TRUE	0.715165
ADHD	Self-reported moderate-vigorous PA (G2)	rs72920838	T	C	T	C	-0.016725	0.0439977	0.11065		FALSE	0.876259
ADHD	Self-reported moderate-vigorous PA (G2)	rs7326482	T	G	T	G	0.0129605	-0.005103	0.615163		TRUE	0.095291
ADHD	Self-reported moderate-vigorous PA (G2)	rs749256	C	T	C	T	-0.0132545	-0.00469894	0.750187		TRUE	0.118392
ADHD	Self-reported moderate-vigorous PA (G2)	rs7508365	C	T	C	T	0.0113865	0.0229002	0.720125		TRUE	0.773669
ADHD	Self-reported moderate-vigorous PA (G2)	rs7652008	C	T	C	T	0.0106375	-0.00139902	0.462943		TRUE	0.106064
ADHD	Self-reported moderate-vigorous PA (G2)	rs7771065	G	T	G	T	-0.0124841	-0.00560427	0.189577		TRUE	0.200153
ADHD	Self-reported moderate-vigorous PA (G2)	rs77742115	C	T	C	T	0.018348	-0.0030952	0.138319		TRUE	0.0581205
ADHD	Self-reported moderate-vigorous PA (G2)	rs7804463	C	T	C	T	-0.0150095	-0.0195967	0.470424		TRUE	0.298442
ADHD	Self-reported moderate-vigorous PA (G2)	rs79047930	T	C	T	C	-0.040584	-0.0521041	0.014582		TRUE	0.423865
ADHD	Self-reported moderate-vigorous PA (G2)	rs80014012	C	A	C	A	0.0200538	0.0322959	0.074719		TRUE	0.516055
ADHD	Self-reported moderate-vigorous PA (G2)	rs8058726	T	A	T	A	0.0113945	0.00810274	0.287813		TRUE	0.240188
ADHD	Self-reported moderate-vigorous PA (G2)	rs862490	C	T	C	T	0.0107762	0.0170953	0.641541		TRUE	0.590711
ADHD	Self-reported moderate-vigorous PA (G2)	rs877483	C	T	C	T	-0.0122277	-0.00119928	0.566815		TRUE	0.0598231
ADHD	Self-reported moderate-vigorous PA (G2)	rs921915	C	T	C	T	0.0138882	0.00369682	0.587905		TRUE	0.049296
ADHD	Self-reported moderate-vigorous PA (G2)	rs9315419	A	G	A	G	0.0126343	0.0353961	0.197928		FALSE	0.812827
ADHD	Self-reported moderate-vigorous PA (G2)	rs9397272	A	G	A	G	-0.0102011	-0.0140989	0.381696		TRUE	0.514519
ADHD	Self-reported moderate-vigorous PA (G2)	rs9446663	A	C	A	C	-0.0126591	-0.0138049	0.296468		TRUE	0.321304
ADHD	Self-reported moderate-vigorous PA (G2)	rs9584870	C	T	C	T	0.0109793	-0.00630011	0.366582		TRUE	0.196266
ADHD	Self-reported moderate-vigorous PA (G2)	rs973621	A	T	A	T	0.00985159	0.018704	0.526188		TRUE	0.787408
ADHD	Self-reported moderate-vigorous PA (G2)	rs974471	A	G	A	G	-0.0135968	0.00620074	0.771489		TRUE	0.138804
ADHD	Self-reported moderate-vigorous PA (G2)	rs9919769	G	A	G	A	0.0124193	-0.014997	0.226328		TRUE	0.406791
ADHD	Accelerometer-based PA, mean acceleration (G1)	rs11012732	G	A	G	A	-0.224986	0.00329542	0.332193		TRUE	0.000657849
ADHD	Accelerometer-based PA, mean acceleration (G1)	rs12522261	A	G	A	G	-0.210522	0.0259991	0.343473		TRUE	0.0597404
ADHD	Accelerometer-based PA, mean acceleration (G1)	rs148193266	C	A	C	A	0.510362	-0.000499875	0.042668		TRUE	0.000689063
ADHD	Accelerometer-based PA, mean acceleration (G1)	rs34517439	A	C	A	C	-0.30792	0.0377003	0.120938		TRUE	0.0527766
ADHD	Accelerometer-based PA, mean acceleration (G1)	rs56194509	G	T	G	T	0.303404	0.0442027	0.220486		TRUE	0.0290594
ADHD	Accelerometer-based PA, mean acceleration (G1)	rs59499656	T	A	T	A	0.228253	-0.0271968	0.344493		TRUE	0.0344951
ADHD	Accelerometer-based PA, mean acceleration (G1)	rs6775319	T	A	T	A	-0.225081	0.00290421	0.729248		TRUE	0.00120791
ADHD	Accelerometer-based PA, mean acceleration (G1)	rs9293503	C	T	C	T	-0.328953	-0.0582029	0.111505		TRUE	0.176815
ADHD	Accelerometer-based PA, mean acceleration (G2)	rs1000947	C	T	C	T	0.168364	-0.0432032	0.352856		TRUE	0.661132
ADHD	Accelerometer-based PA, mean acceleration (G2)	rs10120942	A	C	A	C	-0.172079	0.00499749	0.569751		TRUE	0.00946754
ADHD	Accelerometer-based PA, mean acceleration (G2)	rs10267346	C	T	C	T	0.247574	0.0121029	0.124169		TRUE	0.0221344
ADHD	Accelerometer-based PA, mean acceleration (G2)	rs10415609	G	A	G	A	-0.265302	0.00609856	0.87787		TRUE	0.00645482
ADHD	Accelerometer-based PA, mean acceleration (G2)	rs10465070	T	C	T	C	0.182434	-0.00559563	0.734225		TRUE	0.0144067
ADHD	Accelerometer-based PA, mean acceleration (G2)	rs10475334	A	G	A	G	-0.249018	-0.0329985	0.128381		TRUE	0.116792
ADHD	Accelerometer-based PA, mean acceleration (G2)	rs10809491	C	T	C	T	-0.201069	-0.0399993	0.254619		TRUE	0.381589
ADHD	Accelerometer-based PA, mean acceleration (G2)	rs10880697	C	G	C	G	0.203656	0.0111971	0.338971		TRUE	0.00770864
ADHD	Accelerometer-based PA, mean acceleration (G2)	rs10912763	T	C	T	C	-0.202184	-0.0312018	0.244031		TRUE	0.162788
ADHD	Accelerometer-based PA, mean acceleration (G2)	rs11012732	G	A	G	A	-0.224986	0.00329542	0.332193		TRUE	0.000657849
ADHD	Accelerometer-based PA, mean acceleration (G2)	rs11157124	G	A	G	A	0.171359	0.0232993	0.337281		TRUE	0.154868
ADHD	Accelerometer-based PA, mean acceleration (G2)	rs1121427	T	A	T	A	-0.162809	-0.00119928	0.424507		TRUE	0.00776071
ADHD	Accelerometer-based PA, mean acceleration (G2)	rs112779734	C	T	C	T	-0.18962	-0.00350385	0.30766		TRUE	0.00539752
ADHD	Accelerometer-based PA, mean acceleration (G2)	rs11522323	C	T	C	T	-0.163862	0.025605	0.53811		TRUE	0.154956
ADHD	Accelerometer-based PA, mean acceleration (G2)	rs11548275	T	C	T	C	0.537019	-0.00369682	0.024867		TRUE	0.00535775
ADHD	Accelerometer-based PA, mean acceleration (G2)	rs1174921	C	T	C	T	-0.166171	0.00250313	0.581638		TRUE	0.00893381
ADHD	Accelerometer-based PA, mean acceleration (G2)	rs11865683	G	C	G	C	0.183413	-0.0228959	0.471857		TRUE	0.0803721
ADHD	Accelerometer-based PA, mean acceleration (G2)	rs12045968	G	T	G	T	0.238838	0.0263029	0.217069		TRUE	0.0434921
ADHD	Accelerometer-based PA, mean acceleration (G2)	rs1220114	A	T	A	T	-0.193817	0.00639948	0.257383		TRUE	0.0125067
ADHD	Accelerometer-based PA, mean acceleration (G2)	rs12205221	G	C	G	C	0.167024	-0.017496	0.378028		TRUE	0.0777259
ADHD	Accelerometer-based PA, mean acceleration (G2)	rs12446623	G	T	G	T	0.244558	0.00800193	0.145464		TRUE	0.00973395
ADHD	Accelerometer-based PA, mean acceleration (G2)	rs12448218	A	G	A	G	0.187783	-0.0142003	0.339338		TRUE	0.0250535
ADHD	Accelerometer-based PA, mean acceleration (G2)	rs12460611	G	A	G	A	-0.188395	0.0101008	0.323002		TRUE	0.014972
ADHD	Accelerometer-based PA, mean acceleration (G2)	rs12522261	A	G	A	G	-0.210522	0.0259991	0.343473		TRUE	0.0597404
ADHD	Accelerometer-based PA, mean acceleration (G2)	rs1268539	A	C	A	C	0.188939	0.0332026	0.418729		TRUE	0.227366
ADHD	Accelerometer-based PA, mean acceleration (G2)	rs13125511	T	C	T	C	-0.185984	-0.00270365	0.26683		TRUE	0.00842584
ADHD	Accelerometer-based PA, mean acceleration (G2)	rs13188076	T	G	T	G	0.194529	-0.0244976	0.230267		TRUE	0.124117
ADHD	Accelerometer-based PA, mean acceleration (G2)	rs1319603	C	T	C	T	-0.168594	-0.0336959	0.425791		TRUE	0.409048
ADHD	Accelerometer-based PA, mean acceleration (G2)	rs139552414	T	C	T	C	0.554808	-0.087597	0.023478		TRUE	0.121209
ADHD	Accelerometer-based PA, mean acceleration (G2)	rs144277946	T	C	T	C	-0.566035	-0.0821975	0.022872		TRUE	0.126464
ADHD	Accelerometer-based PA, mean acceleration (G2)	rs148193266	C	A	C	A	0.510362	-0.000499875	0.042668		TRUE	0.000689063
ADHD	Accelerometer-based PA, mean acceleration (G2)	rs149857993	C	G	C	G	-0.668888	-0.0202027	0.016108		TRUE	0.0130839
ADHD	Accelerometer-based PA, mean acceleration (G2)	rs1550435	C	T	C	T	-0.199869	0.0031951	0.428898		TRUE	0.00154918
ADHD	Accelerometer-based PA, mean acceleration (G2)	rs159963	A	C	A	C	-0.1725	-0.0156011	0.577514		TRUE	0.0487288
ADHD	Accelerometer-based PA, mean acceleration (G2)	rs1668835	A	T	A	T	0.197904	-0.0183982	0.311721		TRUE	0.0373738
ADHD	Accelerometer-based PA, mean acceleration (G2)	rs16860042	C	T	C	T	0.287732	0.00579677	0.096455		TRUE	0.00744905
ADHD	Accelerometer-based PA, mean acceleration (G2)	rs1705720	G	A	G	A	0.166679	0.00180162	0.376549		TRUE	0.00869412
ADHD	Accelerometer-based PA, mean acceleration (G2)	rs17135735	T	C	T	C	-0.339979	-0.0378992	0.0708		TRUE	0.0654211
ADHD	Accelerometer-based PA, mean acceleration (G2)	rs2220901	T	C	T	C	0.171035	-0.00609856	0.666906		TRUE	0.0170942
ADHD	Accelerometer-based PA, mean acceleration (G2)	rs2683156	C	T	C	T	-0.16499	-0.0117013	0.439734		TRUE	0.0372252
ADHD	Accelerometer-based PA, mean acceleration (G2)	rs34517439	A	C	A	C	-0.30792	0.0377003	0.120938		TRUE	0.0527766
ADHD	Accelerometer-based PA, mean acceleration (G2)	rs34910	G	T	G	T	0.18671	0.00020002	0.277666		TRUE	0.00494825
ADHD	Accelerometer-based PA, mean acceleration (G2)	rs4621706	T	C	T	C	-0.169205	0.0218985	0.54324		TRUE	0.122198
ADHD	Accelerometer-based PA, mean acceleration (G2)	rs4640189	T	C	T	C	0.35077	0.0336959	0.065954		TRUE	0.0439577
ADHD	Accelerometer-based PA, mean acceleration (G2)	rs4906247	A	C	A	C	-0.174572	-0.00429923	0.650056		TRUE	0.00976363
ADHD	Accelerometer-based PA, mean acceleration (G2)	rs4921269	C	A	C	A	0.174661	-0.00249688	0.610212		TRUE	0.00612218
ADHD	Accelerometer-based PA, mean acceleration (G2)	rs4985489	C	G	C	G	-0.167147	0.00079968	0.383848		TRUE	0.00675486
ADHD	Accelerometer-based PA, mean acceleration (G2)	rs56122980	A	G	A	G	0.16793	-0.00640044	0.388585		TRUE	0.0154459
ADHD	Accelerometer-based PA, mean acceleration (G2)	rs56194509	G	T	G	T	0.303404	0.0442027	0.220486		TRUE	0.0290594
ADHD	Accelerometer-based PA, mean acceleration (G2)	rs59499656	T	A	T	A	0.228253	-0.0271968	0.344493		TRUE	0.0344951
ADHD	Accelerometer-based PA, mean acceleration (G2)	rs6081105	G	A	G	A	0.183157	0.0123965	0.601206		TRUE	0.0193794
ADHD	Accelerometer-based PA, mean acceleration (G2)	rs62045887	C	T	C	T	0.193611	-0.00809713	0.246823		TRUE	0.0147444
ADHD	Accelerometer-based PA, mean acceleration (G2)	rs62125156	C	A	C	A	-0.204145	0.0285024	0.212472		TRUE	0.136441
ADHD	Accelerometer-based PA, mean acceleration (G2)	rs62168614	A	G	A	G	-0.198303	-0.0244976	0.292489		TRUE	0.0894718
ADHD	Accelerometer-based PA, mean acceleration (G2)	rs6541235	T	C	T	C	-0.252084	0.0167981	0.14779		TRUE	0.0187013
ADHD	Accelerometer-based PA, mean acceleration (G2)	rs6775319	T	A	T	A	-0.225081	0.00290421	0.729248		TRUE	0.00120791
ADHD	Accelerometer-based PA, mean acceleration (G2)	rs73249344	G	A	G	A	0.218761	-0.012304	0.186159		TRUE	0.0204199
ADHD	Accelerometer-based PA, mean acceleration (G2)	rs75321673	G	A	G	A	0.42428	-0.0298986	0.040487		TRUE	0.0397182
ADHD	Accelerometer-based PA, mean acceleration (G2)	rs7557793	C	T	C	T	0.201462	0.022399	0.221283		TRUE	0.087508
ADHD	Accelerometer-based PA, mean acceleration (G2)	rs75708684	G	A	G	A	-0.414125	-0.0461008	0.039811		TRUE	0.13856
ADHD	Accelerometer-based PA, mean acceleration (G2)	rs7591144	A	G	A	G	0.172901	0.0244975	0.387218		TRUE	0.151408
ADHD	Accelerometer-based PA, mean acceleration (G2)	rs7626095	T	C	T	C	0.175629	0.00590255	0.437545		TRUE	0.00842918
ADHD	Accelerometer-based PA, mean acceleration (G2)	rs7658462	T	C	T	C	-0.234371	0.0030952	0.171588		TRUE	0.00436571
ADHD	Accelerometer-based PA, mean acceleration (G2)	rs77824520	C	G	C	G	0.494478	0.0537967	0.02831		TRUE	0.101713
ADHD	Accelerometer-based PA, mean acceleration (G2)	rs7841628	T	C	T	C	0.263714	0.0161981	0.111746		TRUE	0.0263738
ADHD	Accelerometer-based PA, mean acceleration (G2)	rs791273	G	A	G	A	0.222009	0.0209989	0.25191		TRUE	0.0308795
ADHD	Accelerometer-based PA, mean acceleration (G2)	rs8038497	C	G	C	G	0.194414	-0.0133994	0.763058		TRUE	0.0277549
ADHD	Accelerometer-based PA, mean acceleration (G2)	rs9293503	C	T	C	T	-0.328953	-0.0582029	0.111505		TRUE	0.176815
ADHD	Accelerometer-based PA, mean acceleration (G2)	rs9300002	C	T	C	T	0.174574	0.00700447	0.421142		TRUE	0.0125502
ADHD	Accelerometer-based PA, mean acceleration (G2)	rs9403122	T	C	T	C	0.260999	0.00179838	0.106973		TRUE	0.00758937
ADHD	Accelerometer-based PA, mean acceleration (G2)	rs945890	T	A	T	A	0.208756	-0.0121953	0.71278		TRUE	0.0114141
ADHD	Accelerometer-based PA, mean acceleration (G2)	rs9529057	A	G	A	G	0.17409	-0.0281012	0.473526		TRUE	0.181572
ADHD	Accelerometer-based PA, mean acceleration (G2)	rs9938281	G	A	G	A	0.192378	0.0313049	0.525964		TRUE	0.160157
ADHD	Accelerometer-based moderate PA (G1)	rs10849145	T	C	T	C	0.0351572	-0.0207028	0.825346		TRUE	0.00985855
ADHD	Accelerometer-based moderate PA (G2)	rs10463561	C	A	C	A	0.0253606	-0.0251023	0.285758		TRUE	0.0981402
ADHD	Accelerometer-based moderate PA (G2)	rs10849145	T	C	T	C	0.0351572	-0.0207028	0.825346		TRUE	0.00985855
ADHD	Accelerometer-based moderate PA (G2)	rs10853084	A	G	A	G	0.0227785	-0.0105959	0.33317		TRUE	0.0251864
ADHD	Accelerometer-based moderate PA (G2)	rs10927491	C	T	C	T	0.0246949	-0.0010994	0.766783		TRUE	0.00698875
ADHD	Accelerometer-based moderate PA (G2)	rs11158800	G	A	G	A	0.0207608	-0.0194006	0.503054		TRUE	0.115032
ADHD	Accelerometer-based moderate PA (G2)	rs112331800	G	A	G	A	-0.075154	-0.0562007	0.980527		TRUE	0.0592668
ADHD	Accelerometer-based moderate PA (G2)	rs113243862	G	A	G	A	-0.0683694	-0.0372958	0.974396		TRUE	0.0308177
ADHD	Accelerometer-based moderate PA (G2)	rs118147078	C	T	C	T	-0.074159	-0.0332026	0.977523		TRUE	0.0198403
ADHD	Accelerometer-based moderate PA (G2)	rs157595	A	G	A	G	-0.0228487	-0.0187038	0.385068		TRUE	0.0573367
ADHD	Accelerometer-based moderate PA (G2)	rs17244293	G	A	G	A	0.0557245	0.0152964	0.947093		TRUE	0.0049161
ADHD	Accelerometer-based moderate PA (G2)	rs186056728	C	G	C	G	-0.0614008	-0.00240288	0.967596		TRUE	0.0067209
ADHD	Accelerometer-based moderate PA (G2)	rs2472785	T	C	T	C	-0.0249929	-0.0037972	0.231649		TRUE	0.0101826
ADHD	Accelerometer-based moderate PA (G2)	rs2532345	G	A	G	A	0.0240578	0.0344983	0.713563		TRUE	0.256102
ADHD	Accelerometer-based moderate PA (G2)	rs2764021	G	A	G	A	-0.023276	0.00569619	0.374698		TRUE	0.00832767
ADHD	Accelerometer-based moderate PA (G2)	rs35835531	G	A	G	A	0.0321471	-0.0358979	0.129671		TRUE	0.182001
ADHD	Accelerometer-based moderate PA (G2)	rs367906650	T	G	T	G	-0.0271157	0.018704	0.777756		TRUE	0.0420778
ADHD	Accelerometer-based moderate PA (G2)	rs369008163	T	C	T	C	-0.0441186	-0.00530404	0.933473		TRUE	0.00961384
ADHD	Accelerometer-based moderate PA (G2)	rs57045379	T	C	T	C	-0.0328926	0.0106036	0.883376		TRUE	0.0169501
ADHD	Accelerometer-based moderate PA (G2)	rs62092069	G	A	G	A	-0.0259931	0.0214995	0.627375		TRUE	0.0397795
ADHD	Accelerometer-based moderate PA (G2)	rs6533629	G	A	G	A	-0.0224745	-0.0227981	0.570708		TRUE	0.114164
ADHD	Accelerometer-based moderate PA (G2)	rs7046512	T	C	T	C	0.0248924	-0.0031951	0.774025		TRUE	0.00972384
ADHD	Accelerometer-based moderate PA (G2)	rs7106125	G	C	G	C	-0.0244324	-0.0344014	0.74692		TRUE	0.285999
ADHD	Accelerometer-based moderate PA (G2)	rs71444403	T	C	T	C	0.0463266	0.0318959	0.940351		TRUE	0.0430563
ADHD	Accelerometer-based moderate PA (G2)	rs76187114	A	T	A	T	0.0537838	0.0668986	0.954261		TRUE	0.156547
ADHD	Accelerometer-based moderate PA (G2)	rs7648171	T	C	T	C	0.0290056	-0.0204987	0.796256		TRUE	0.0369187
ADHD	Accelerometer-based moderate PA (G2)	rs77396736	T	A	T	A	-0.0279856	-0.0235993	0.793265		TRUE	0.065441
ADHD	Accelerometer-based moderate PA (G2)	rs7874842	G	A	G	A	0.0273471	-0.0147999	0.825025		TRUE	0.039929
ADHD	Accelerometer-based moderate PA (G2)	rs80012273	A	C	A	C	-0.0469056	0.026603	0.938926		TRUE	0.0238302
ADHD	Accelerometer-based moderate PA (G2)	rs80029528	C	T	C	T	-0.0478093	-0.00899938	0.935659		TRUE	0.00447062
ADHD	Accelerometer-based moderate PA (G2)	rs8123368	G	A	G	A	-0.0479739	-0.0222995	0.947409		TRUE	0.0260619
ADHD	Accelerometer-based walking (G1)	rs7548269	T	C	T	C	-0.026744	-0.0249999	0.610263		TRUE	0.0440344
ADHD	Accelerometer-based walking (G2)	rs10509412	A	C	A	C	0.0210529	-0.00040008	0.576785		TRUE	0.00637519
ADHD	Accelerometer-based walking (G2)	rs115252368	T	G	T	G	0.085644	-0.0231049	0.982493		TRUE	0.00888936
ADHD	Accelerometer-based walking (G2)	rs11526062	G	A	G	A	0.0258562	0.00020002	0.750332		TRUE	0.00328384
ADHD	Accelerometer-based walking (G2)	rs117334682	T	C	T	C	-0.0687569	-0.0385018	0.976823		TRUE	0.0332471
ADHD	Accelerometer-based walking (G2)	rs1250505	G	T	G	T	-0.0222444	-0.0305001	0.576847		TRUE	0.272154
ADHD	Accelerometer-based walking (G2)	rs12595220	T	G	T	G	0.0227908	0.00840458	0.432167		TRUE	0.0127882
ADHD	Accelerometer-based walking (G2)	rs13270182	T	C	T	C	0.0266733	0	0.767446		TRUE	0.00288587
ADHD	Accelerometer-based walking (G2)	rs143769438	G	C	G	C	0.0828373	0.0754027	0.983663		TRUE	0.0751076
ADHD	Accelerometer-based walking (G2)	rs147224799	C	T	C	T	0.0825706	-0.102196	0.983301		TRUE	0.214911
ADHD	Accelerometer-based walking (G2)	rs17246300	G	A	G	A	-0.0315222	0.0289037	0.872442		TRUE	0.123545
ADHD	Accelerometer-based walking (G2)	rs17639568	G	A	G	A	-0.0244294	0.00959589	0.712656		TRUE	0.0162057
ADHD	Accelerometer-based walking (G2)	rs192461880	G	T	G	T	-0.085264	0.0383043	0.983927		TRUE	0.0220212
ADHD	Accelerometer-based walking (G2)	rs2058844	T	C	T	C	0.0213539	0.00880116	0.629436		TRUE	0.0271869
ADHD	Accelerometer-based walking (G2)	rs2082837	A	G	A	G	-0.0270452	-0.0114048	0.201713		TRUE	0.0205463
ADHD	Accelerometer-based walking (G2)	rs2091766	C	T	C	T	-0.0214921	-0.00499749	0.615222		TRUE	0.0136935
ADHD	Accelerometer-based walking (G2)	rs2392914	A	G	A	G	0.0270029	0.00819632	0.818939		TRUE	0.0181422
ADHD	Accelerometer-based walking (G2)	rs274626	G	C	G	C	0.0364162	-0.0428966	0.0970106		TRUE	0.179807
ADHD	Accelerometer-based walking (G2)	rs329124	A	G	A	G	-0.0224711	0.0188021	0.576647		TRUE	0.0664261
ADHD	Accelerometer-based walking (G2)	rs35405235	G	A	G	A	-0.0277207	0.027104	0.825228		TRUE	0.112853
ADHD	Accelerometer-based walking (G2)	rs35942290	C	G	C	G	-0.0303539	-0.0380965	0.867061		TRUE	0.213896
ADHD	Accelerometer-based walking (G2)	rs3762179	C	T	C	T	0.0279306	-0.0127978	0.824215		TRUE	0.0248511
ADHD	Accelerometer-based walking (G2)	rs4445878	C	T	C	T	0.0243672	-0.0194987	0.275981		TRUE	0.0622284
ADHD	Accelerometer-based walking (G2)	rs4620730	C	G	C	G	0.0333856	-0.00470103	0.873841		TRUE	0.00648152
ADHD	Accelerometer-based walking (G2)	rs4945621	T	G	T	G	-0.0223354	-0.00140098	0.368894		TRUE	0.00593636
ADHD	Accelerometer-based walking (G2)	rs529387040	A	T	A	T	0.0299013	-0.0412955	0.811214		TRUE	0.246804
ADHD	Accelerometer-based walking (G2)	rs551931	T	C	T	C	-0.0272535	0.00939572	0.793492		TRUE	0.0143018
ADHD	Accelerometer-based walking (G2)	rs61149527	T	C	T	C	-0.0431618	-0.00589736	0.922162		TRUE	0.00408954
ADHD	Accelerometer-based walking (G2)	rs6728449	G	A	G	A	-0.0230616	-0.0399032	0.383692		TRUE	0.515419
ADHD	Accelerometer-based walking (G2)	rs6887677	G	A	G	A	0.0236499	-0.0222995	0.551146		TRUE	0.0771454
ADHD	Accelerometer-based walking (G2)	rs7105462	G	A	G	A	0.0219446	0.0331019	0.40274		TRUE	0.356859
ADHD	Accelerometer-based walking (G2)	rs7514262	A	G	A	G	-0.0229928	0.0314018	0.729067		TRUE	0.292377
ADHD	Accelerometer-based walking (G2)	rs75201855	G	A	G	A	0.0331569	0.0206007	0.890513		TRUE	0.0437861
ADHD	Accelerometer-based walking (G2)	rs7548269	T	C	T	C	-0.026744	-0.0249999	0.610263		TRUE	0.0440344
ADHD	Accelerometer-based walking (G2)	rs764361	G	A	G	A	-0.0494933	0.052199	0.939322		TRUE	0.0962115
ADHD	Accelerometer-based walking (G2)	rs7823741	G	C	G	C	0.0218556	-0.00950469	0.578373		TRUE	0.0223047
ADHD	Accelerometer-based walking (G2)	rs7824749	T	C	T	C	0.0323151	-0.0501992	0.117122		TRUE	0.358958
ADHD	Accelerometer-based sedentary behaviour (G1)	rs1858242	A	G	A	G	0.0312653	-0.0131967	0.259055		TRUE	0.00338796
ADHD	Accelerometer-based sedentary behaviour (G1)	rs25981	G	C	G	C	0.0277534	0.00369682	0.531029		TRUE	0.000588171
ADHD	Accelerometer-based sedentary behaviour (G1)	rs26579	G	C	G	C	0.0283637	-0.045002	0.415156		TRUE	0.276315
ADHD	Accelerometer-based sedentary behaviour (G1)	rs34858520	A	G	A	G	0.0275598	-0.0542028	0.558059		TRUE	0.660098
ADHD	Accelerometer-based sedentary behaviour (G1)	rs6870096	C	G	C	G	-0.0278195	-0.0289964	0.321178		TRUE	0.0621764
ADHD	Accelerometer-based sedentary behaviour (G2)	rs10020515	T	C	T	C	0.0262546	-0.0208968	0.809221		TRUE	0.0811755
ADHD	Accelerometer-based sedentary behaviour (G2)	rs10209768	C	T	C	T	-0.0738519	-0.00390238	0.978002		TRUE	0.0054479
ADHD	Accelerometer-based sedentary behaviour (G2)	rs10887455	A	T	A	T	-0.0217835	0.0034042	0.4912		TRUE	0.00727475
ADHD	Accelerometer-based sedentary behaviour (G2)	rs10916119	G	A	G	A	0.0339619	0.00140098	0.824318		TRUE	0.0020729
ADHD	Accelerometer-based sedentary behaviour (G2)	rs1111804	T	C	T	C	0.0317188	-0.0248974	0.855991		TRUE	0.051787
ADHD	Accelerometer-based sedentary behaviour (G2)	rs11214550	T	C	T	C	-0.0219352	-0.00749804	0.573143		TRUE	0.014436
ADHD	Accelerometer-based sedentary behaviour (G2)	rs113851554	G	T	G	T	-0.0472852	-0.0114047	0.943193		TRUE	0.0119755
ADHD	Accelerometer-based sedentary behaviour (G2)	rs114904879	G	T	G	T	0.021079	0.00569619	0.439176		TRUE	0.0150828
ADHD	Accelerometer-based sedentary behaviour (G2)	rs11689017	C	T	C	T	-0.0206325	-0.00459941	0.468345		TRUE	0.0141415
ADHD	Accelerometer-based sedentary behaviour (G2)	rs1187244	T	C	T	C	0.0256008	-0.00579677	0.701578		TRUE	0.0058179
ADHD	Accelerometer-based sedentary behaviour (G2)	rs1198346	C	T	C	T	0.0234687	0.0259026	0.374538		TRUE	0.135003
ADHD	Accelerometer-based sedentary behaviour (G2)	rs12446623	T	G	T	G	0.0319317	-0.00800193	0.854539		TRUE	0.00821454
ADHD	Accelerometer-based sedentary behaviour (G2)	rs12741347	C	G	C	G	-0.0230417	-0.0140989	0.594813		TRUE	0.0290819
ADHD	Accelerometer-based sedentary behaviour (G2)	rs13069239	C	G	C	G	-0.0225904	0.0101978	0.638739		TRUE	0.0224585
ADHD	Accelerometer-based sedentary behaviour (G2)	rs141526703	G	A	G	A	0.0612354	0.0172988	0.970225		TRUE	0.0162578
ADHD	Accelerometer-based sedentary behaviour (G2)	rs144573297	T	G	T	G	0.0732931	0.0215951	0.977614		TRUE	0.0146708
ADHD	Accelerometer-based sedentary behaviour (G2)	rs16890617	T	C	T	C	-0.037543	-0.0204987	0.909642		TRUE	0.029144
ADHD	Accelerometer-based sedentary behaviour (G2)	rs17379561	A	T	A	T	-0.0352295	-0.0283995	0.85962		TRUE	0.041379
ADHD	Accelerometer-based sedentary behaviour (G2)	rs17394997	T	C	T	C	0.0410119	-0.0226035	0.932827		TRUE	0.039369
ADHD	Accelerometer-based sedentary behaviour (G2)	rs17408272	G	A	G	A	0.0261682	-0.0278972	0.744701		TRUE	0.120185
ADHD	Accelerometer-based sedentary behaviour (G2)	rs17790917	A	G	A	G	-0.0302228	0.00330453	0.794046		TRUE	0.00214496
ADHD	Accelerometer-based sedentary behaviour (G2)	rs1858242	A	G	A	G	0.0312653	-0.0131967	0.259055		TRUE	0.00338796
ADHD	Accelerometer-based sedentary behaviour (G2)	rs186852174	G	A	G	A	-0.0706743	-0.0380965	0.977017		TRUE	0.037505
ADHD	Accelerometer-based sedentary behaviour (G2)	rs199978918	T	A	T	A	-0.0213916	-0.0329995	0.4379		TRUE	0.270534
ADHD	Accelerometer-based sedentary behaviour (G2)	rs2036378	A	C	A	C	0.0211148	-0.00240288	0.44189		TRUE	0.0087486
ADHD	Accelerometer-based sedentary behaviour (G2)	rs2326838	G	A	G	A	-0.0227954	0.0114048	0.637587		TRUE	0.0235254
ADHD	Accelerometer-based sedentary behaviour (G2)	rs25981	G	C	G	C	0.0277534	0.00369682	0.531029		TRUE	0.000588171
ADHD	Accelerometer-based sedentary behaviour (G2)	rs26579	G	C	G	C	0.0283637	-0.045002	0.415156		TRUE	0.276315
ADHD	Accelerometer-based sedentary behaviour (G2)	rs2692593	C	T	C	T	0.0215356	-0.0115036	0.455861		TRUE	0.0310536
ADHD	Accelerometer-based sedentary behaviour (G2)	rs34064803	T	C	T	C	0.0356944	0.0100988	0.89811		TRUE	0.0137324
ADHD	Accelerometer-based sedentary behaviour (G2)	rs34858520	A	G	A	G	0.0275598	-0.0542028	0.558059		TRUE	0.660098
ADHD	Accelerometer-based sedentary behaviour (G2)	rs34910	T	G	T	G	0.0267306	-0.00020002	0.722328		TRUE	0.00168485
ADHD	Accelerometer-based sedentary behaviour (G2)	rs35053192	C	T	C	T	0.0287938	0.0160989	0.832807		TRUE	0.034635
ADHD	Accelerometer-based sedentary behaviour (G2)	rs3795092	C	T	C	T	-0.0274621	-0.0077995	0.821349		TRUE	0.0147012
ADHD	Accelerometer-based sedentary behaviour (G2)	rs3927683	A	G	A	G	0.0212435	-0.021898	0.526394		TRUE	0.138149
ADHD	Accelerometer-based sedentary behaviour (G2)	rs4747438	C	T	C	T	0.0220355	0.0162005	0.32367		TRUE	0.0670068
ADHD	Accelerometer-based sedentary behaviour (G2)	rs4782526	T	G	T	G	-0.0228744	0.0161981	0.649367		TRUE	0.0462383
ADHD	Accelerometer-based sedentary behaviour (G2)	rs4804930	C	T	C	T	-0.0419714	-0.00720399	0.920897		TRUE	0.00514723
ADHD	Accelerometer-based sedentary behaviour (G2)	rs4953413	T	C	T	C	0.0250103	-0.00490199	0.39311		TRUE	0.00328591
ADHD	Accelerometer-based sedentary behaviour (G2)	rs4955532	G	T	G	T	-0.0216252	0.0202027	0.648274		TRUE	0.0740088
ADHD	Accelerometer-based sedentary behaviour (G2)	rs57521363	A	G	A	G	0.0240542	0.00249688	0.631121		TRUE	0.00362778
ADHD	Accelerometer-based sedentary behaviour (G2)	rs57665959	C	A	C	A	-0.0218401	0.0133994	0.512573		TRUE	0.0387794
ADHD	Accelerometer-based sedentary behaviour (G2)	rs61826916	T	C	T	C	-0.0228459	0.0178006	0.608982		TRUE	0.0536805
ADHD	Accelerometer-based sedentary behaviour (G2)	rs62158170	A	G	A	G	0.0272461	0.0210959	0.783008		TRUE	0.0507156
ADHD	Accelerometer-based sedentary behaviour (G2)	rs62388811	T	G	T	G	-0.0224431	0.0161981	0.500844		TRUE	0.0532921
ADHD	Accelerometer-based sedentary behaviour (G2)	rs6474006	C	T	C	T	0.022339	-0.0167981	0.408989		TRUE	0.056872
ADHD	Accelerometer-based sedentary behaviour (G2)	rs67309388	T	C	T	C	0.0268182	0.0120965	0.787306		TRUE	0.0200424
ADHD	Accelerometer-based sedentary behaviour (G2)	rs6870096	C	G	C	G	-0.0278195	-0.0289964	0.321178		TRUE	0.0621764
ADHD	Accelerometer-based sedentary behaviour (G2)	rs714167	T	C	T	C	0.0651325	0.00890027	0.966567		TRUE	0.00384614
ADHD	Accelerometer-based sedentary behaviour (G2)	rs73046909	C	G	C	G	0.024032	0.0139029	0.760209		TRUE	0.0425208
ADHD	Accelerometer-based sedentary behaviour (G2)	rs731069	A	C	A	C	-0.0241294	0.00249688	0.53814		TRUE	0.00237541
ADHD	Accelerometer-based sedentary behaviour (G2)	rs7317533	T	A	T	A	-0.035572	-0.0120965	0.906091		TRUE	0.0197799
ADHD	Accelerometer-based sedentary behaviour (G2)	rs732550	T	A	T	A	-0.0218821	0.0164038	0.557381		TRUE	0.0572144
ADHD	Accelerometer-based sedentary behaviour (G2)	rs76107954	T	G	T	G	-0.0672551	-0.0722052	0.975735		TRUE	0.190635
ADHD	Accelerometer-based sedentary behaviour (G2)	rs76127250	A	G	A	G	-0.0287546	0.00420116	0.844241		TRUE	0.0103896
ADHD	Accelerometer-based sedentary behaviour (G2)	rs7811643	C	T	C	T	-0.0325741	-0.0100988	0.874543		TRUE	0.0142654
ADHD	Accelerometer-based sedentary behaviour (G2)	rs9548984	A	T	A	T	0.0224244	0.0179971	0.540888		TRUE	0.0558367
ADHD	Accelerometer-based sedentary behaviour (G2)	rs9569764	A	G	A	G	0.0236791	0.0411036	0.745511		TRUE	0.553958
Autism	Self-reported moderate-vigorous PA (G1)	rs10145335	A	G	A	G	0.0141221	0.0320993	0.250611	0.252	FALSE	0.946549
Autism	Self-reported moderate-vigorous PA (G1)	rs1043595	A	G	A	G	-0.014411	-0.0103029	0.282865	0.265	TRUE	0.184513
Autism	Self-reported moderate-vigorous PA (G1)	rs1186721	A	G	A	G	0.01299	0.00750179	0.315844	0.312	TRUE	0.181501
Autism	Self-reported moderate-vigorous PA (G1)	rs12912808	T	C	T	C	-0.017546	-0.0355961	0.148607	0.148	TRUE	0.878397
Autism	Self-reported moderate-vigorous PA (G1)	rs1921981	A	G	A	G	-0.013037	0.0358979	0.325647	0.342	FALSE	0.638053
Autism	Self-reported moderate-vigorous PA (G1)	rs1972763	T	C	T	C	-0.0128383	-0.0290993	0.657628	0.667	FALSE	0.967695
Autism	Self-reported moderate-vigorous PA (G1)	rs1974771	A	G	A	G	0.0213389	-0.0262003	0.099975	0.109	TRUE	0.423633
Autism	Self-reported moderate-vigorous PA (G1)	rs2035562	G	A	G	A	0.0138763	-0.0214973	0.672483	0.676	TRUE	0.563647
Autism	Self-reported moderate-vigorous PA (G1)	rs2114286	G	A	G	A	0.0122453	0.0186019	0.534243	0.542	TRUE	0.560697
Autism	Self-reported moderate-vigorous PA (G1)	rs2854277	T	C	T	C	-0.0320288	-0.0138049	0.082571	0.102	TRUE	0.11946
Autism	Self-reported moderate-vigorous PA (G1)	rs2942127	A	G	A	G	-0.016037	-0.00120072	0.824644	0.816	TRUE	0.0777662
Autism	Self-reported moderate-vigorous PA (G1)	rs2988004	G	T	G	T	0.0131708	0.0010005	0.442245	0.429	TRUE	0.0601102
Autism	Self-reported moderate-vigorous PA (G1)	rs429358	C	T	C	T	0.0219822	-0.023697	0.154172	0.16	TRUE	0.233375
Autism	Self-reported moderate-vigorous PA (G1)	rs4886868	G	T	G	T	0.0124954	0.0369026	0.585862	0.591	FALSE	0.574604
Autism	Self-reported moderate-vigorous PA (G1)	rs7326482	T	G	T	G	0.0129605	-0.0139975	0.615163	0.604	TRUE	0.348015
Autism	Self-reported moderate-vigorous PA (G1)	rs77742115	C	T	C	T	0.018348	-0.0361005	0.138319	0.152	TRUE	0.90901
Autism	Self-reported moderate-vigorous PA (G1)	rs7804463	C	T	C	T	-0.0150095	-0.0109004	0.470424	0.471	TRUE	0.134205
Autism	Self-reported moderate-vigorous PA (G1)	rs877483	C	T	C	T	-0.0122277	0.0203047	0.566815	0.568	TRUE	0.654826
Autism	Self-reported moderate-vigorous PA (G1)	rs921915	C	T	C	T	0.0138882	-0.00370313	0.587905	0.597	TRUE	0.0714062
Autism	Self-reported moderate-vigorous PA (G2)	rs10041140	T	A	T	A	-0.012381	0.00780034	0.266796	0.261	TRUE	0.239426
Autism	Self-reported moderate-vigorous PA (G2)	rs10103580	T	C	T	C	-0.014217	-0.016597	0.864462	0.868	TRUE	0.464375
Autism	Self-reported moderate-vigorous PA (G2)	rs10145335	A	G	A	G	0.0141221	0.0320993	0.250611	0.252	FALSE	0.946549
Autism	Self-reported moderate-vigorous PA (G2)	rs10157145	C	T	C	T	0.0118141	-0.0106036	0.503584	0.482	TRUE	0.293783
Autism	Self-reported moderate-vigorous PA (G2)	rs1043595	A	G	A	G	-0.014411	-0.0103029	0.282865	0.265	TRUE	0.184513
Autism	Self-reported moderate-vigorous PA (G2)	rs10506671	A	G	A	G	0.0192471	-0.0538967	0.089273	0.0906	FALSE	0.627457
Autism	Self-reported moderate-vigorous PA (G2)	rs11048486	A	C	A	C	-0.0138142	-0.00359646	0.164676	0.179	TRUE	0.177058
Autism	Self-reported moderate-vigorous PA (G2)	rs11081859	A	G	A	G	-0.0184737	0.0259016	0.891872	0.875	TRUE	0.588571
Autism	Self-reported moderate-vigorous PA (G2)	rs11096924	A	G	A	G	-0.0107126	0.0173978	0.332609	0.338	TRUE	0.684061
Autism	Self-reported moderate-vigorous PA (G2)	rs112308536	G	A	G	A	-0.010861	0.0133994	0.320663	0.304	TRUE	0.500704
Autism	Self-reported moderate-vigorous PA (G2)	rs112743436	T	C	T	C	-0.0263898	-0.0370998	0.036214	0.037	TRUE	0.570895
Autism	Self-reported moderate-vigorous PA (G2)	rs114243593	G	A	G	A	-0.0268198	-0.0399032	0.052815	0.038	TRUE	0.401099
Autism	Self-reported moderate-vigorous PA (G2)	rs114524724	G	C	G	C	-0.034654	-0.00919757	0.02546	0.022	TRUE	0.143845
Autism	Self-reported moderate-vigorous PA (G2)	rs115181288	T	C	T	C	0.0229987	-0.00780034	0.055009	0.0571	TRUE	0.186067
Autism	Self-reported moderate-vigorous PA (G2)	rs11641100	T	C	T	C	-0.011612	0.0131038	0.444152	0.452	TRUE	0.396098
Autism	Self-reported moderate-vigorous PA (G2)	rs117919005	A	C	A	C	-0.0294338	0.00129916	0.028351	0.0285	TRUE	0.149335
Autism	Self-reported moderate-vigorous PA (G2)	rs1186721	A	G	A	G	0.01299	0.00750179	0.315844	0.312	TRUE	0.181501
Autism	Self-reported moderate-vigorous PA (G2)	rs11913445	A	C	A	C	-0.0150821	-0.060504	0.168456	0.168	FALSE	0.174412
Autism	Self-reported moderate-vigorous PA (G2)	rs12360330	T	C	T	C	0.0156021	-0.013298	0.135156	0.132	TRUE	0.322896
Autism	Self-reported moderate-vigorous PA (G2)	rs1246274	A	G	A	G	0.0144098	0.00249688	0.859785	0.862	TRUE	0.163751
Autism	Self-reported moderate-vigorous PA (G2)	rs124672	G	A	G	A	0.010742	-0.00330453	0.288853	0.3	TRUE	0.203181
Autism	Self-reported moderate-vigorous PA (G2)	rs12912808	T	C	T	C	-0.017546	-0.0355961	0.148607	0.148	TRUE	0.878397
Autism	Self-reported moderate-vigorous PA (G2)	rs12979056	A	G	A	G	0.0104656	-0.0156011	0.457788	0.464	TRUE	0.609842
Autism	Self-reported moderate-vigorous PA (G2)	rs12992633	A	C	A	C	-0.0132122	-0.00640044	0.168574	0.18	TRUE	0.255592
Autism	Self-reported moderate-vigorous PA (G2)	rs1340704	T	C	T	C	-0.0103036	0.0154008	0.597984	0.609	TRUE	0.628366
Autism	Self-reported moderate-vigorous PA (G2)	rs138557223	T	C	T	C	0.043201	0.0240973	0.014867	0.0161	TRUE	0.264471
Autism	Self-reported moderate-vigorous PA (G2)	rs1469851	T	A	T	A	-0.0136513	0.00470103	0.801655	0.792	TRUE	0.173193
Autism	Self-reported moderate-vigorous PA (G2)	rs150863806	A	G	A	G	-0.0324208	-0.032203	0.030612	0.0342	TRUE	0.373169
Autism	Self-reported moderate-vigorous PA (G2)	rs161344	A	C	A	C	0.0102713	0.0235017	0.431718	0.456	FALSE	0.953141
Autism	Self-reported moderate-vigorous PA (G2)	rs17183317	G	A	G	A	0.0220613	-0.0100988	0.063197	0.063	TRUE	0.210548
Autism	Self-reported moderate-vigorous PA (G2)	rs17238532	G	A	G	A	-0.0104402	-0.0009995	0.337944	0.344	TRUE	0.153911
Autism	Self-reported moderate-vigorous PA (G2)	rs17573850	G	A	G	A	-0.0121171	0.00690378	0.259005	0.238	TRUE	0.238567
Autism	Self-reported moderate-vigorous PA (G2)	rs17769552	A	G	A	G	0.0118367	0.0740958	0.22185	0.205	FALSE	0.0103085
Autism	Self-reported moderate-vigorous PA (G2)	rs17778974	C	G	C	G	-0.0187538	-0.0303974	0.078602	0.0781	TRUE	0.681068
Autism	Self-reported moderate-vigorous PA (G2)	rs1873585	G	A	G	A	0.0122221	-0.0173978	0.221962	0.222	TRUE	0.600232
Autism	Self-reported moderate-vigorous PA (G2)	rs1921981	A	G	A	G	-0.013037	0.0358979	0.325647	0.342	FALSE	0.638053
Autism	Self-reported moderate-vigorous PA (G2)	rs193162651	T	C	T	C	-0.0367489	0.0487045	0.019627	0.0248	TRUE	0.592042
Autism	Self-reported moderate-vigorous PA (G2)	rs1972763	T	C	T	C	-0.0128383	-0.0290993	0.657628	0.667	FALSE	0.967695
Autism	Self-reported moderate-vigorous PA (G2)	rs1974771	A	G	A	G	0.0213389	-0.0262003	0.099975	0.109	TRUE	0.423633
Autism	Self-reported moderate-vigorous PA (G2)	rs200706	A	G	A	G	0.0109184	-0.0041988	0.318805	0.327	TRUE	0.210199
Autism	Self-reported moderate-vigorous PA (G2)	rs2035562	G	A	G	A	0.0138763	-0.0214973	0.672483	0.676	TRUE	0.563647
Autism	Self-reported moderate-vigorous PA (G2)	rs2070745	G	C	G	C	0.0105109	0.0175023	0.364831	0.376	TRUE	0.673733
Autism	Self-reported moderate-vigorous PA (G2)	rs2114286	G	A	G	A	0.0122453	0.0186019	0.534243	0.542	TRUE	0.560697
Autism	Self-reported moderate-vigorous PA (G2)	rs213567	C	T	C	T	-0.00986982	0.0180011	0.508521	0.534	TRUE	0.799367
Autism	Self-reported moderate-vigorous PA (G2)	rs2148201	A	G	A	G	0.0106915	-0.000500125	0.491253	0.479	TRUE	0.121492
Autism	Self-reported moderate-vigorous PA (G2)	rs2188172	G	A	G	A	-0.0101844	-0.0071047	0.444665	0.472	TRUE	0.32539
Autism	Self-reported moderate-vigorous PA (G2)	rs2267443	G	A	G	A	-0.0107708	-0.0156962	0.61882	0.604	TRUE	0.60158
Autism	Self-reported moderate-vigorous PA (G2)	rs2267549	A	G	A	G	-0.0106242	-0.0164038	0.45422	0.453	TRUE	0.624183
Autism	Self-reported moderate-vigorous PA (G2)	rs2283249	G	T	G	T	0.0125268	-0.0452028	0.248107	0.253	FALSE	0.285185
Autism	Self-reported moderate-vigorous PA (G2)	rs2388195	C	A	C	A	0.0116696	0.0138049	0.439449	0.451	TRUE	0.427046
Autism	Self-reported moderate-vigorous PA (G2)	rs2451292	G	T	G	T	0.0101909	0.00230265	0.527468	0.53	TRUE	0.171352
Autism	Self-reported moderate-vigorous PA (G2)	rs2494664	G	A	G	A	0.0118275	-0.0034042	0.459858	0.473	TRUE	0.123633
Autism	Self-reported moderate-vigorous PA (G2)	rs2638463	A	G	A	G	0.0116426	0.00580313	0.3065	0.329	TRUE	0.25268
Autism	Self-reported moderate-vigorous PA (G2)	rs2710477	A	T	A	T	0.0205971	0.0156962	0.081249	0.0869	TRUE	0.267906
Autism	Self-reported moderate-vigorous PA (G2)	rs2721937	T	C	T	C	0.0136958	0.00970278	0.184814	0.203	TRUE	0.288569
Autism	Self-reported moderate-vigorous PA (G2)	rs2764261	G	A	G	A	-0.011374	0.0174005	0.626067	0.641	TRUE	0.611424
Autism	Self-reported moderate-vigorous PA (G2)	rs2854277	T	C	T	C	-0.0320288	-0.0138049	0.082571	0.102	TRUE	0.11946
Autism	Self-reported moderate-vigorous PA (G2)	rs293567	T	G	T	G	0.0111911	-0.00240289	0.331457	0.352	TRUE	0.154415
Autism	Self-reported moderate-vigorous PA (G2)	rs2942127	A	G	A	G	-0.016037	-0.00120072	0.824644	0.816	TRUE	0.0777662
Autism	Self-reported moderate-vigorous PA (G2)	rs2988004	G	T	G	T	0.0131708	0.0010005	0.442245	0.429	TRUE	0.0601102
Autism	Self-reported moderate-vigorous PA (G2)	rs35650232	G	T	G	T	0.013043	-0.0230034	0.221382	0.25	TRUE	0.73108
Autism	Self-reported moderate-vigorous PA (G2)	rs3784132	G	A	G	A	0.0110365	-0.00039992	0.284824	0.287	TRUE	0.143994
Autism	Self-reported moderate-vigorous PA (G2)	rs3810496	C	T	C	T	-0.0109628	0.0207028	0.616336	0.61	TRUE	0.814949
Autism	Self-reported moderate-vigorous PA (G2)	rs3936938	A	G	A	G	0.0107906	-0.00569619	0.596867	0.609	TRUE	0.225523
Autism	Self-reported moderate-vigorous PA (G2)	rs4281659	C	T	C	T	-0.0171891	0.00559563	0.134848	0.123	TRUE	0.130814
Autism	Self-reported moderate-vigorous PA (G2)	rs429358	C	T	C	T	0.0219822	-0.023697	0.154172	0.16	TRUE	0.233375
Autism	Self-reported moderate-vigorous PA (G2)	rs4304660	A	G	A	G	0.0114196	-0.00569619	0.726908	0.74	TRUE	0.231868
Autism	Self-reported moderate-vigorous PA (G2)	rs4538426	G	T	G	T	-0.00979518	-0.00400198	0.545812	0.537	TRUE	0.234054
Autism	Self-reported moderate-vigorous PA (G2)	rs4645950	G	C	G	C	0.0353688	0.0994005	0.021176	0.021	FALSE	0.84092
Autism	Self-reported moderate-vigorous PA (G2)	rs466727	C	G	C	G	-0.0109887	-0.000500125	0.671058	0.663	TRUE	0.130464
Autism	Self-reported moderate-vigorous PA (G2)	rs4787924	A	G	A	G	0.01087	-0.0152964	0.525425	0.512	TRUE	0.556998
Autism	Self-reported moderate-vigorous PA (G2)	rs4800990	T	C	T	C	0.01063	-0.00480151	0.565571	0.568	TRUE	0.21138
Autism	Self-reported moderate-vigorous PA (G2)	rs4821271	C	G	C	G	-0.0134291	0.00840458	0.781523	0.77	TRUE	0.236556
Autism	Self-reported moderate-vigorous PA (G2)	rs4850842	A	G	A	G	0.0117108	0.000899595	0.569702	0.565	TRUE	0.0983889
Autism	Self-reported moderate-vigorous PA (G2)	rs4872389	T	C	T	C	0.0120029	-0.0201007	0.229526	0.223	TRUE	0.715244
Autism	Self-reported moderate-vigorous PA (G2)	rs4886868	G	T	G	T	0.0124954	0.0369026	0.585862	0.591	FALSE	0.574604
Autism	Self-reported moderate-vigorous PA (G2)	rs4906229	C	A	C	A	0.0128744	-0.0178006	0.754973	0.738	TRUE	0.557365
Autism	Self-reported moderate-vigorous PA (G2)	rs4937066	T	C	T	C	-0.0124678	0.0101978	0.203402	0.197	TRUE	0.339278
Autism	Self-reported moderate-vigorous PA (G2)	rs527737	T	C	T	C	0.0121001	0.0426954	0.578191	0.583	FALSE	0.277389
Autism	Self-reported moderate-vigorous PA (G2)	rs539510	C	T	C	T	-0.0112559	-0.0128965	0.699856	0.709	TRUE	0.438228
Autism	Self-reported moderate-vigorous PA (G2)	rs56293069	C	G	C	G	-0.0139106	0.0244975	0.246149	0.25	TRUE	0.70705
Autism	Self-reported moderate-vigorous PA (G2)	rs56947091	T	C	T	C	0.0113582	-0.004902	0.509637	0.512	TRUE	0.171104
Autism	Self-reported moderate-vigorous PA (G2)	rs57721256	G	A	G	A	0.0191604	0.0338981	0.069999	0.068	TRUE	0.733516
Autism	Self-reported moderate-vigorous PA (G2)	rs61780535	T	C	T	C	-0.0141913	-0.0325955	0.202076	0.188	TRUE	0.959546
Autism	Self-reported moderate-vigorous PA (G2)	rs61884414	G	T	G	T	0.0170894	0.0242005	0.093684	0.099	TRUE	0.601061
Autism	Self-reported moderate-vigorous PA (G2)	rs61928076	A	G	A	G	0.0244418	0.0479041	0.04484	0.0324	TRUE	0.62511
Autism	Self-reported moderate-vigorous PA (G2)	rs61975407	T	C	T	C	0.0106587	0.012304	0.54803	0.546	TRUE	0.451045
Autism	Self-reported moderate-vigorous PA (G2)	rs62253220	A	G	A	G	-0.0160238	-0.0737004	0.110146	0.0952	FALSE	0.156986
Autism	Self-reported moderate-vigorous PA (G2)	rs6497882	G	A	G	A	-0.0105088	-0.0202045	0.595523	0.614	TRUE	0.782259
Autism	Self-reported moderate-vigorous PA (G2)	rs662638	C	T	C	T	-0.0117242	0.0409991	0.555775	0.592	FALSE	0.309028
Autism	Self-reported moderate-vigorous PA (G2)	rs67432617	C	A	C	A	-0.0151733	0.0116982	0.194733	0.191	TRUE	0.239934
Autism	Self-reported moderate-vigorous PA (G2)	rs6743932	A	G	A	G	0.0127959	-0.00839514	0.197271	0.185	TRUE	0.280174
Autism	Self-reported moderate-vigorous PA (G2)	rs6812265	T	C	T	C	-0.0113658	-0.0310986	0.452332	0.44	FALSE	0.695119
Autism	Self-reported moderate-vigorous PA (G2)	rs6846809	G	A	G	A	-0.00985031	0.0375046	0.547992	0.559	FALSE	0.281613
Autism	Self-reported moderate-vigorous PA (G2)	rs710187	T	C	T	C	-0.0104965	-0.0325955	0.558082	0.552	FALSE	0.51682
Autism	Self-reported moderate-vigorous PA (G2)	rs719263	C	T	C	T	0.0131202	-0.0190965	0.804916	0.786	TRUE	0.628133
Autism	Self-reported moderate-vigorous PA (G2)	rs7233752	G	A	G	A	-0.0129616	0.0430954	0.194974	0.212	FALSE	0.426988
Autism	Self-reported moderate-vigorous PA (G2)	rs72638967	T	C	T	C	0.0379765	-0.0596014	0.019141	0.0173	TRUE	0.532922
Autism	Self-reported moderate-vigorous PA (G2)	rs72920838	T	C	T	C	-0.016725	0.00610135	0.11065	0.107	TRUE	0.18569
Autism	Self-reported moderate-vigorous PA (G2)	rs7326482	T	G	T	G	0.0129605	-0.0139975	0.615163	0.604	TRUE	0.348015
Autism	Self-reported moderate-vigorous PA (G2)	rs7350910	T	C	T	C	0.0143287	-0.0187955	0.152136	0.144	TRUE	0.499364
Autism	Self-reported moderate-vigorous PA (G2)	rs749256	C	T	C	T	-0.0132545	0.00640044	0.750187	0.739	TRUE	0.18898
Autism	Self-reported moderate-vigorous PA (G2)	rs7508365	C	T	C	T	0.0113865	-0.0193025	0.720125	0.719	TRUE	0.698269
Autism	Self-reported moderate-vigorous PA (G2)	rs7652008	C	T	C	T	0.0106375	-0.0270021	0.462943	0.449	FALSE	0.804572
Autism	Self-reported moderate-vigorous PA (G2)	rs7690846	C	T	C	T	-0.0103381	-0.0394995	0.516076	0.502	FALSE	0.350918
Autism	Self-reported moderate-vigorous PA (G2)	rs7771065	G	T	G	T	-0.0124841	0.0041988	0.189577	0.183	TRUE	0.212881
Autism	Self-reported moderate-vigorous PA (G2)	rs77742115	C	T	C	T	0.018348	-0.0361005	0.138319	0.152	TRUE	0.90901
Autism	Self-reported moderate-vigorous PA (G2)	rs7804463	C	T	C	T	-0.0150095	-0.0109004	0.470424	0.471	TRUE	0.134205
Autism	Self-reported moderate-vigorous PA (G2)	rs79047930	T	C	T	C	-0.040584	-0.0232993	0.014582	0.0156	TRUE	0.2741
Autism	Self-reported moderate-vigorous PA (G2)	rs80014012	C	A	C	A	0.0200538	0.0123965	0.074719	0.062	TRUE	0.242244
Autism	Self-reported moderate-vigorous PA (G2)	rs8058726	T	A	T	A	0.0113945	0.0266007	0.287813	0.285	FALSE	0.954686
Autism	Self-reported moderate-vigorous PA (G2)	rs862490	C	T	C	T	0.0107762	-0.0190965	0.641541	0.64	TRUE	0.764146
Autism	Self-reported moderate-vigorous PA (G2)	rs877483	C	T	C	T	-0.0122277	0.0203047	0.566815	0.568	TRUE	0.654826
Autism	Self-reported moderate-vigorous PA (G2)	rs921915	C	T	C	T	0.0138882	-0.00370313	0.587905	0.597	TRUE	0.0714062
Autism	Self-reported moderate-vigorous PA (G2)	rs9315419	A	G	A	G	0.0126343	0.0154993	0.197928	0.208	TRUE	0.510999
Autism	Self-reported moderate-vigorous PA (G2)	rs9397272	A	G	A	G	-0.0102011	-0.0438996	0.381696	0.38	FALSE	0.163891
Autism	Self-reported moderate-vigorous PA (G2)	rs9446663	A	C	A	C	-0.0126591	-0.00879859	0.296468	0.3	TRUE	0.238079
Autism	Self-reported moderate-vigorous PA (G2)	rs9570078	C	G	C	G	0.0117371	-0.010697	0.757352	0.751	TRUE	0.358656
Autism	Self-reported moderate-vigorous PA (G2)	rs9579775	C	A	C	A	-0.0156924	0.00160128	0.135249	0.113	TRUE	0.136162
Autism	Self-reported moderate-vigorous PA (G2)	rs9584870	C	T	C	T	0.0109793	-0.00740253	0.366582	0.369	TRUE	0.276657
Autism	Self-reported moderate-vigorous PA (G2)	rs973621	A	T	A	T	0.00985159	-0.0020978	0.526188	0.504	TRUE	0.183761
Autism	Self-reported moderate-vigorous PA (G2)	rs974471	A	G	A	G	-0.0135968	-0.010697	0.771489	0.75	TRUE	0.278763
Autism	Self-reported moderate-vigorous PA (G2)	rs9919769	G	A	G	A	0.0124193	-0.00999983	0.226328	0.22	TRUE	0.319834
Autism	Accelerometer-based PA, mean acceleration (G1)	rs11012732	G	A	G	A	-0.224986	-0.0301994	0.332193	0.331	TRUE	0.0862781
Autism	Accelerometer-based PA, mean acceleration (G1)	rs12522261	A	G	A	G	-0.210522	0.00370314	0.343473	0.355	TRUE	0.00286182
Autism	Accelerometer-based PA, mean acceleration (G1)	rs148193266	C	A	C	A	0.510362	-0.0274011	0.042668	0.041	TRUE	0.00888891
Autism	Accelerometer-based PA, mean acceleration (G1)	rs34517439	A	C	A	C	-0.30792	0.00639948	0.120938	0.123	TRUE	0.00330418
Autism	Accelerometer-based PA, mean acceleration (G1)	rs56194509	G	T	G	T	0.303404	0.0765031	0.220486	0.206	TRUE	0.697445
Autism	Accelerometer-based PA, mean acceleration (G1)	rs59499656	T	A	T	A	0.228253	0.00439966	0.344493	0.362	TRUE	0.00130039
Autism	Accelerometer-based PA, mean acceleration (G1)	rs6775319	T	A	T	A	-0.225081	-0.00309521	0.729248	0.732	TRUE	0.0023515
Autism	Accelerometer-based PA, mean acceleration (G1)	rs9293503	C	T	C	T	-0.328953	-0.0119977	0.111505	0.113	TRUE	0.00481788
Autism	Accelerometer-based PA, mean acceleration (G2)	rs1000947	C	T	C	T	0.168364	-0.023697	0.352856	0.343	TRUE	0.186549
Autism	Accelerometer-based PA, mean acceleration (G2)	rs10120942	A	C	A	C	-0.172079	0.0250048	0.569751	0.571	TRUE	0.202541
Autism	Accelerometer-based PA, mean acceleration (G2)	rs10267346	C	T	C	T	0.247574	-0.0346043	0.124169	0.123	TRUE	0.197949
Autism	Accelerometer-based PA, mean acceleration (G2)	rs10415609	G	A	G	A	-0.265302	-0.00770028	0.87787	0.885	TRUE	0.0125869
Autism	Accelerometer-based PA, mean acceleration (G2)	rs10465070	T	C	T	C	0.182434	-0.016597	0.734225	0.75	TRUE	0.0820401
Autism	Accelerometer-based PA, mean acceleration (G2)	rs10475334	A	G	A	G	-0.249018	-0.00549507	0.128381	0.13	TRUE	0.0140967
Autism	Accelerometer-based PA, mean acceleration (G2)	rs10809491	C	T	C	T	-0.201069	0.0178992	0.254619	0.262	TRUE	0.0613225
Autism	Accelerometer-based PA, mean acceleration (G2)	rs10880697	C	G	C	G	0.203656	0.0106036	0.338971	0.327	TRUE	0.0123891
Autism	Accelerometer-based PA, mean acceleration (G2)	rs10912763	T	C	T	C	-0.202184	-0.00940408	0.244031	0.233	TRUE	0.0207238
Autism	Accelerometer-based PA, mean acceleration (G2)	rs11012732	G	A	G	A	-0.224986	-0.0301994	0.332193	0.331	TRUE	0.0862781
Autism	Accelerometer-based PA, mean acceleration (G2)	rs11157124	G	A	G	A	0.171359	0.00520351	0.337281	0.339	TRUE	0.0217404
Autism	Accelerometer-based PA, mean acceleration (G2)	rs1121427	T	A	T	A	-0.162809	0.0119005	0.424507	0.433	TRUE	0.0594843
Autism	Accelerometer-based PA, mean acceleration (G2)	rs112779734	C	T	C	T	-0.18962	0.027104	0.30766	0.298	TRUE	0.176233
Autism	Accelerometer-based PA, mean acceleration (G2)	rs11522323	C	T	C	T	-0.163862	0.0203047	0.53811	0.521	TRUE	0.149268
Autism	Accelerometer-based PA, mean acceleration (G2)	rs11548275	T	C	T	C	0.537019	0.0338989	0.024867	0.0192	TRUE	0.0324841
Autism	Accelerometer-based PA, mean acceleration (G2)	rs1174921	C	T	C	T	-0.166171	-0.0020978	0.581638	0.589	TRUE	0.0129901
Autism	Accelerometer-based PA, mean acceleration (G2)	rs11865683	G	C	G	C	0.183413	0.00329542	0.471857	0.473	TRUE	0.00613338
Autism	Accelerometer-based PA, mean acceleration (G2)	rs12045968	G	T	G	T	0.238838	0.00500249	0.217069	0.227	TRUE	0.00356518
Autism	Accelerometer-based PA, mean acceleration (G2)	rs1220114	A	T	A	T	-0.193817	0.00760104	0.257383	0.262	TRUE	0.0233241
Autism	Accelerometer-based PA, mean acceleration (G2)	rs12205221	G	C	G	C	0.167024	0.0329985	0.378028	0.396	TRUE	0.48489
Autism	Accelerometer-based PA, mean acceleration (G2)	rs12446623	G	T	G	T	0.244558	0.0268985	0.145464	0.135	TRUE	0.0949101
Autism	Accelerometer-based PA, mean acceleration (G2)	rs12448218	A	G	A	G	0.187783	0.00039992	0.339338	0.335	TRUE	0.00482001
Autism	Accelerometer-based PA, mean acceleration (G2)	rs12460611	G	A	G	A	-0.188395	0.0416974	0.323002	0.326	TRUE	0.586951
Autism	Accelerometer-based PA, mean acceleration (G2)	rs12522261	A	G	A	G	-0.210522	0.00370314	0.343473	0.355	TRUE	0.00286182
Autism	Accelerometer-based PA, mean acceleration (G2)	rs1268539	A	C	A	C	0.188939	-0.000100005	0.418729	0.415	TRUE	0.00288449
Autism	Accelerometer-based PA, mean acceleration (G2)	rs13125511	T	C	T	C	-0.185984	0.0301994	0.26683	0.255	TRUE	0.282231
Autism	Accelerometer-based PA, mean acceleration (G2)	rs13188076	T	G	T	G	0.194529	-0.0318003	0.230267	0.223	TRUE	0.291453
Autism	Accelerometer-based PA, mean acceleration (G2)	rs1319603	C	T	C	T	-0.168594	0.00650109	0.425791	0.427	TRUE	0.0221013
Autism	Accelerometer-based PA, mean acceleration (G2)	rs139552414	T	C	T	C	0.554808	-0.014596	0.023478	0.0168	TRUE	0.01342
Autism	Accelerometer-based PA, mean acceleration (G2)	rs144277946	T	C	T	C	-0.566035	-0.0185001	0.022872	0.0199	TRUE	0.0177417
Autism	Accelerometer-based PA, mean acceleration (G2)	rs148193266	C	A	C	A	0.510362	-0.0274011	0.042668	0.041	TRUE	0.00888891
Autism	Accelerometer-based PA, mean acceleration (G2)	rs149857993	C	G	C	G	-0.668888	0.094801	0.016108	0.0231	TRUE	0.288463
Autism	Accelerometer-based PA, mean acceleration (G2)	rs1550435	C	T	C	T	-0.199869	-0.0170046	0.428898	0.425	TRUE	0.0294836
Autism	Accelerometer-based PA, mean acceleration (G2)	rs159963	A	C	A	C	-0.1725	-0.0211011	0.577514	0.569	TRUE	0.135875
Autism	Accelerometer-based PA, mean acceleration (G2)	rs1668835	A	T	A	T	0.197904	-0.0182047	0.311721	0.318	TRUE	0.0553522
Autism	Accelerometer-based PA, mean acceleration (G2)	rs16860042	C	T	C	T	0.287732	-0.00149888	0.096455	0.096	TRUE	0.0078011
Autism	Accelerometer-based PA, mean acceleration (G2)	rs1705720	G	A	G	A	0.166679	0.00270365	0.376549	0.369	TRUE	0.01546
Autism	Accelerometer-based PA, mean acceleration (G2)	rs17135735	T	C	T	C	-0.339979	-0.0551005	0.0708	0.0654	TRUE	0.237354
Autism	Accelerometer-based PA, mean acceleration (G2)	rs2220901	T	C	T	C	0.171035	-0.0201007	0.666906	0.648	TRUE	0.146699
Autism	Accelerometer-based PA, mean acceleration (G2)	rs2683156	C	T	C	T	-0.16499	-0.0247024	0.439734	0.419	TRUE	0.237388
Autism	Accelerometer-based PA, mean acceleration (G2)	rs34517439	A	C	A	C	-0.30792	0.00639948	0.120938	0.123	TRUE	0.00330418
Autism	Accelerometer-based PA, mean acceleration (G2)	rs34910	G	T	G	T	0.18671	0.0303974	0.277666	0.28	TRUE	0.290298
Autism	Accelerometer-based PA, mean acceleration (G2)	rs4621706	T	C	T	C	-0.169205	0.0227981	0.54324	0.547	TRUE	0.173707
Autism	Accelerometer-based PA, mean acceleration (G2)	rs4640189	T	C	T	C	0.35077	0.0667985	0.065954	0.0638	TRUE	0.368719
[truncated: 8,536 more rows]

## Sheet: eTable3
eTable3. MR estimates from IVW/Wald ratio, Egger, Weighted median, Weighted mode, and RAPS; Direction 1 (physical activity/sedentary behaviour -> mental health/substance use disorders).
Outcome	Exposure	MR method	N (snps)	b	SE	CI (lower)	CI (upper)	P-value	P-value (FDR)
ADHD	Accelerometer-based moderate PA (G1)	Wald ratio	1	-0.588864	0.514831	-1.59793	0.420204	0.252706	0.598804
ADHD	Accelerometer-based moderate PA (G1)	MR-RAPS	1	-0.588864	0.550247	-1.66735	0.48962	0.284538	0.644049
ADHD	Accelerometer-based moderate PA (G2)	IVW	26	-0.0973993	0.133575	-0.359205	0.164407	0.465894	0.781269
ADHD	Accelerometer-based moderate PA (G2)	MR-Egger	26	0.470654	0.418702	-0.350002	1.29131	0.272098	0.811556
ADHD	Accelerometer-based moderate PA (G2)	Weighted median	26	-0.139393	0.180667	-0.4935	0.214714	0.440382	0.744469
ADHD	Accelerometer-based moderate PA (G2)	Weighted mode	26	-0.581632	0.37543	-1.31747	0.15421	0.133891	0.913173
ADHD	Accelerometer-based moderate PA (G2)	MR-RAPS	26	0.0285629	0.117253	-0.201253	0.258379	0.80754	0.91712
ADHD	Accelerometer-based PA, mean acceleration (G1)	IVW	6	0.0185937	0.0528294	-0.0849518	0.122139	0.72487	0.926233
ADHD	Accelerometer-based PA, mean acceleration (G1)	MR-Egger	6	0.199513	0.218992	-0.229712	0.628738	0.413805	0.811556
ADHD	Accelerometer-based PA, mean acceleration (G1)	Weighted median	6	-0.00658398	0.0420985	-0.0890971	0.0759291	0.875722	0.995316
ADHD	Accelerometer-based PA, mean acceleration (G1)	Weighted mode	6	-0.047767	0.0844061	-0.213203	0.117669	0.595902	0.913173
ADHD	Accelerometer-based PA, mean acceleration (G1)	MR-RAPS	6	-0.00475373	0.0225423	-0.0489366	0.0394291	0.83298	0.91712
ADHD	Accelerometer-based PA, mean acceleration (G2)	IVW	60	0.0247417	0.0133566	-0.00143723	0.0509207	0.063969	0.348631
ADHD	Accelerometer-based PA, mean acceleration (G2)	MR-Egger	60	0.0740392	0.0530095	-0.0298594	0.177938	0.167821	0.811556
ADHD	Accelerometer-based PA, mean acceleration (G2)	Weighted median	60	0.0138933	0.0161764	-0.0178124	0.0455989	0.390417	0.744469
ADHD	Accelerometer-based PA, mean acceleration (G2)	Weighted mode	60	-0.0056534	0.0467698	-0.0973222	0.0860154	0.904199	0.948851
ADHD	Accelerometer-based PA, mean acceleration (G2)	MR-RAPS	60	0.014575	0.00924104	-0.00353744	0.0326874	0.114749	0.357361
ADHD	Accelerometer-based sedentary behaviour (G1)	IVW	2	-1.17836	0.772158	-2.69179	0.335073	0.126996	0.451492
ADHD	Accelerometer-based sedentary behaviour (G1)	MR-RAPS	2	-0.687849	0.221862	-1.1227	-0.252999	0.00193299	0.017558
ADHD	Accelerometer-based sedentary behaviour (G2)	IVW	46	-0.0872819	0.101332	-0.285893	0.11133	0.389049	0.746045
ADHD	Accelerometer-based sedentary behaviour (G2)	MR-Egger	46	0.51191	0.351447	-0.176926	1.20075	0.152332	0.811556
ADHD	Accelerometer-based sedentary behaviour (G2)	Weighted median	46	-0.00780546	0.128327	-0.259326	0.243715	0.951499	0.995316
ADHD	Accelerometer-based sedentary behaviour (G2)	Weighted mode	46	0.0878734	0.269952	-0.441232	0.616978	0.7463	0.913173
ADHD	Accelerometer-based sedentary behaviour (G2)	MR-RAPS	46	-0.0331235	0.0816389	-0.193136	0.126889	0.684939	0.869178
ADHD	Accelerometer-based walking (G1)	Wald ratio	1	0.934784	0.516003	-0.0765815	1.94615	0.07005	0.355111
ADHD	Accelerometer-based walking (G1)	MR-RAPS	1	0.934784	0.567205	-0.176938	2.04651	0.0993419	0.328129
ADHD	Accelerometer-based walking (G2)	IVW	30	-0.0823023	0.155971	-0.388005	0.2234	0.597723	0.853376
ADHD	Accelerometer-based walking (G2)	MR-Egger	30	-0.954227	0.533064	-1.99903	0.0905773	0.0842615	0.758354
ADHD	Accelerometer-based walking (G2)	Weighted median	30	-0.00377663	0.180077	-0.356728	0.349175	0.983268	0.995316
ADHD	Accelerometer-based walking (G2)	Weighted mode	30	0.0936624	0.373433	-0.638266	0.825591	0.803726	0.913173
ADHD	Accelerometer-based walking (G2)	MR-RAPS	30	-0.12628	0.105673	-0.333399	0.0808386	0.232083	0.562156
ADHD	Self-reported moderate-vigorous PA (G1)	IVW	19	0.425824	0.349631	-0.259453	1.1111	0.223253	0.579395
ADHD	Self-reported moderate-vigorous PA (G1)	MR-Egger	19	-2.21724	1.41744	-4.99542	0.560943	0.136181	0.811556
ADHD	Self-reported moderate-vigorous PA (G1)	Weighted median	19	0.152586	0.370346	-0.573293	0.878464	0.680334	0.86311
ADHD	Self-reported moderate-vigorous PA (G1)	Weighted mode	19	-0.364921	0.682864	-1.70334	0.973493	0.599606	0.913173
ADHD	Self-reported moderate-vigorous PA (G1)	MR-RAPS	19	0.455204	0.236714	-0.00875611	0.919164	0.0544788	0.231833
ADHD	Self-reported moderate-vigorous PA (G2)	IVW	100	0.524811	0.17111	0.189435	0.860186	0.0021615	0.0398106
ADHD	Self-reported moderate-vigorous PA (G2)	MR-Egger	100	-0.517291	0.715547	-1.91976	0.88518	0.471444	0.811556
ADHD	Self-reported moderate-vigorous PA (G2)	Weighted median	100	0.243287	0.187705	-0.124614	0.611188	0.194936	0.744469
ADHD	Self-reported moderate-vigorous PA (G2)	Weighted mode	100	0.152096	0.478497	-0.785758	1.08995	0.75126	0.913173
ADHD	Self-reported moderate-vigorous PA (G2)	MR-RAPS	100	0.544999	0.120073	0.309656	0.780342	5.6549e-06	0.000154096
Alcohol dependence	Accelerometer-based moderate PA (G1)	Wald ratio	1	0.101523	0.220702	-0.331053	0.534098	0.645516	0.88456
Alcohol dependence	Accelerometer-based moderate PA (G1)	MR-RAPS	1	0.101523	0.23236	-0.353903	0.556949	0.662169	0.869178
Alcohol dependence	Accelerometer-based moderate PA (G2)	IVW	38	0.0139895	0.0502886	-0.0845761	0.112555	0.780871	0.945722
Alcohol dependence	Accelerometer-based moderate PA (G2)	MR-Egger	38	-0.0965778	0.145586	-0.381927	0.188771	0.511319	0.811556
Alcohol dependence	Accelerometer-based moderate PA (G2)	Weighted median	38	0.0690426	0.0698232	-0.067811	0.205896	0.322751	0.744469
Alcohol dependence	Accelerometer-based moderate PA (G2)	Weighted mode	38	0.118238	0.141118	-0.158352	0.394829	0.407483	0.913173
Alcohol dependence	Accelerometer-based moderate PA (G2)	MR-RAPS	38	0.101523	0.23236	-0.353903	0.556949	0.662169	0.869178
Alcohol dependence	Accelerometer-based PA, mean acceleration (G1)	IVW	8	-0.0207893	0.0140483	-0.0483239	0.00674537	0.138915	0.463171
Alcohol dependence	Accelerometer-based PA, mean acceleration (G1)	MR-Egger	8	-0.0878382	0.0664497	-0.21808	0.0424032	0.23437	0.811556
Alcohol dependence	Accelerometer-based PA, mean acceleration (G1)	Weighted median	8	-0.0306681	0.0157648	-0.061567	0.000230828	0.0517319	0.399747
Alcohol dependence	Accelerometer-based PA, mean acceleration (G1)	Weighted mode	8	-0.0414735	0.0266168	-0.0936425	0.0106955	0.163153	0.913173
Alcohol dependence	Accelerometer-based PA, mean acceleration (G1)	MR-RAPS	8	-0.0216742	0.0116932	-0.0445929	0.00124456	0.0638014	0.23994
Alcohol dependence	Accelerometer-based PA, mean acceleration (G2)	IVW	74	-0.000627526	0.00539715	-0.0112059	0.00995089	0.907439	0.969714
Alcohol dependence	Accelerometer-based PA, mean acceleration (G2)	MR-Egger	74	-0.00887281	0.0221781	-0.0523419	0.0345963	0.690289	0.931133
Alcohol dependence	Accelerometer-based PA, mean acceleration (G2)	Weighted median	74	-6.98956e-05	0.00692625	-0.0136454	0.0135056	0.991948	0.995316
Alcohol dependence	Accelerometer-based PA, mean acceleration (G2)	Weighted mode	74	0.0142055	0.0188993	-0.0228372	0.0512482	0.454684	0.913173
Alcohol dependence	Accelerometer-based PA, mean acceleration (G2)	MR-RAPS	74	-0.0216742	0.0116932	-0.0445929	0.00124456	0.0638014	0.23994
Alcohol dependence	Accelerometer-based sedentary behaviour (G1)	IVW	5	0.0815747	0.0851327	-0.0852854	0.248435	0.337959	0.708414
Alcohol dependence	Accelerometer-based sedentary behaviour (G1)	MR-Egger	5	-0.480981	0.528407	-1.51666	0.554697	0.429803	0.811556
Alcohol dependence	Accelerometer-based sedentary behaviour (G1)	Weighted median	5	0.120243	0.13318	-0.140791	0.381276	0.366601	0.744469
Alcohol dependence	Accelerometer-based sedentary behaviour (G1)	Weighted mode	5	0.202245	0.191894	-0.173867	0.578357	0.351363	0.913173
Alcohol dependence	Accelerometer-based sedentary behaviour (G1)	MR-RAPS	5	0.0380586	0.101646	-0.161168	0.237285	0.708091	0.869178
Alcohol dependence	Accelerometer-based sedentary behaviour (G2)	IVW	64	-0.0442873	0.0326962	-0.108372	0.0197973	0.175574	0.56287
Alcohol dependence	Accelerometer-based sedentary behaviour (G2)	MR-Egger	64	-0.109423	0.101631	-0.308621	0.0897746	0.285801	0.811556
Alcohol dependence	Accelerometer-based sedentary behaviour (G2)	Weighted median	64	-0.0599461	0.0521163	-0.162094	0.0422019	0.250047	0.744469
Alcohol dependence	Accelerometer-based sedentary behaviour (G2)	Weighted mode	64	-0.0742937	0.100027	-0.270346	0.121759	0.460401	0.913173
Alcohol dependence	Accelerometer-based sedentary behaviour (G2)	MR-RAPS	64	0.0380586	0.101646	-0.161168	0.237285	0.708091	0.869178
Alcohol dependence	Accelerometer-based walking (G1)	Wald ratio	1	-0.571757	0.256278	-1.07406	-0.0694514	0.0256811	0.174953
Alcohol dependence	Accelerometer-based walking (G1)	MR-RAPS	1	-0.571757	0.287898	-1.13604	-0.00747603	0.0470369	0.222914
Alcohol dependence	Accelerometer-based walking (G2)	IVW	36	0.0240932	0.0621774	-0.0977744	0.145961	0.698392	0.917166
Alcohol dependence	Accelerometer-based walking (G2)	MR-Egger	36	-0.0401985	0.195753	-0.423875	0.343478	0.838521	0.955277
Alcohol dependence	Accelerometer-based walking (G2)	Weighted median	36	0.00168851	0.0724442	-0.140302	0.143679	0.981405	0.995316
Alcohol dependence	Accelerometer-based walking (G2)	Weighted mode	36	-0.0617972	0.151971	-0.35966	0.236065	0.686749	0.913173
Alcohol dependence	Accelerometer-based walking (G2)	MR-RAPS	36	-0.571757	0.287898	-1.13604	-0.00747603	0.0470369	0.222914
Alcohol dependence	Self-reported moderate-vigorous PA (G1)	IVW	19	0.0721567	0.130209	-0.183054	0.327367	0.57947	0.842164
Alcohol dependence	Self-reported moderate-vigorous PA (G1)	MR-Egger	19	-0.329508	0.570713	-1.44811	0.78909	0.571263	0.871418
Alcohol dependence	Self-reported moderate-vigorous PA (G1)	Weighted median	19	0.0717491	0.168965	-0.259423	0.402921	0.671101	0.86311
Alcohol dependence	Self-reported moderate-vigorous PA (G1)	Weighted mode	19	0.128178	0.335757	-0.529906	0.786261	0.70711	0.913173
Alcohol dependence	Self-reported moderate-vigorous PA (G1)	MR-RAPS	19	0.0747918	0.11755	-0.155606	0.30519	0.52461	0.752402
Alcohol dependence	Self-reported moderate-vigorous PA (G2)	IVW	121	-0.000368217	0.0519068	-0.102106	0.101369	0.99434	0.99434
Alcohol dependence	Self-reported moderate-vigorous PA (G2)	MR-Egger	121	0.0373571	0.207435	-0.369215	0.443929	0.857387	0.959411
Alcohol dependence	Self-reported moderate-vigorous PA (G2)	Weighted median	121	0.0370209	0.0774335	-0.114749	0.188791	0.63258	0.84865
Alcohol dependence	Self-reported moderate-vigorous PA (G2)	Weighted mode	121	0.0565414	0.226443	-0.387286	0.500369	0.803251	0.913173
Alcohol dependence	Self-reported moderate-vigorous PA (G2)	MR-RAPS	121	0.0747918	0.11755	-0.155606	0.30519	0.52461	0.752402
Anorexia	Accelerometer-based moderate PA (G1)	Wald ratio	1	0.932847	0.537586	-0.120821	1.98652	0.0826961	0.362979
Anorexia	Accelerometer-based moderate PA (G1)	MR-RAPS	1	0.932847	0.587657	-0.218961	2.08465	0.112422	0.357361
Anorexia	Accelerometer-based moderate PA (G2)	IVW	28	0.213083	0.165717	-0.111722	0.537888	0.198503	0.57576
Anorexia	Accelerometer-based moderate PA (G2)	MR-Egger	28	0.030589	0.563955	-1.07476	1.13594	0.957159	0.984423
Anorexia	Accelerometer-based moderate PA (G2)	Weighted median	28	0.235011	0.186466	-0.130462	0.600483	0.207546	0.744469
Anorexia	Accelerometer-based moderate PA (G2)	Weighted mode	28	0.189067	0.341718	-0.480702	0.858835	0.584623	0.913173
Anorexia	Accelerometer-based moderate PA (G2)	MR-RAPS	28	0.231044	0.12796	-0.0197572	0.481846	0.0709811	0.249579
Anorexia	Accelerometer-based PA, mean acceleration (G1)	IVW	7	-0.0011084	0.0290979	-0.0581403	0.0559235	0.969614	0.981885
Anorexia	Accelerometer-based PA, mean acceleration (G1)	MR-Egger	7	0.133255	0.184543	-0.228449	0.494959	0.502592	0.811556
Anorexia	Accelerometer-based PA, mean acceleration (G1)	Weighted median	7	0.0319634	0.03464	-0.035931	0.0998577	0.356147	0.744469
Anorexia	Accelerometer-based PA, mean acceleration (G1)	Weighted mode	7	0.0424426	0.044501	-0.0447794	0.129665	0.37704	0.913173
Anorexia	Accelerometer-based PA, mean acceleration (G1)	MR-RAPS	7	-0.00114807	0.0257829	-0.0516826	0.0493864	0.964483	0.974162
Anorexia	Accelerometer-based PA, mean acceleration (G2)	IVW	69	0.0218418	0.0126098	-0.00287352	0.0465571	0.083252	0.362979
Anorexia	Accelerometer-based PA, mean acceleration (G2)	MR-Egger	69	0.0480567	0.0510414	-0.0519844	0.148098	0.349818	0.811556
Anorexia	Accelerometer-based PA, mean acceleration (G2)	Weighted median	69	0.0302108	0.0146004	0.00159405	0.0588276	0.0385294	0.350866
Anorexia	Accelerometer-based PA, mean acceleration (G2)	Weighted mode	69	0.0305181	0.0340147	-0.0361507	0.0971869	0.372776	0.913173
Anorexia	Accelerometer-based PA, mean acceleration (G2)	MR-RAPS	69	0.0224515	0.00994038	0.00296837	0.0419347	0.0239072	0.12409
Anorexia	Accelerometer-based sedentary behaviour (G1)	IVW	3	-0.195376	0.500149	-1.17567	0.784917	0.696067	0.917166
Anorexia	Accelerometer-based sedentary behaviour (G1)	MR-Egger	3	-11.8954	5.274	-22.2325	-1.55838	0.265675	0.811556
Anorexia	Accelerometer-based sedentary behaviour (G1)	Weighted median	3	0.0628577	0.437711	-0.795055	0.92077	0.885812	0.995316
Anorexia	Accelerometer-based sedentary behaviour (G1)	Weighted mode	3	0.280209	0.546037	-0.790023	1.35044	0.658897	0.913173
Anorexia	Accelerometer-based sedentary behaviour (G1)	MR-RAPS	4	-0.0185957	0.235616	-0.480403	0.443212	0.937093	0.970431
Anorexia	Accelerometer-based sedentary behaviour (G2)	IVW	51	-0.341199	0.0962958	-0.529939	-0.15246	0.000395238	0.0143603
Anorexia	Accelerometer-based sedentary behaviour (G2)	MR-Egger	51	-0.796633	0.360283	-1.50279	-0.0904792	0.0317237	0.555307
Anorexia	Accelerometer-based sedentary behaviour (G2)	Weighted median	51	-0.278372	0.136408	-0.545732	-0.0110113	0.0412783	0.350866
Anorexia	Accelerometer-based sedentary behaviour (G2)	Weighted mode	51	-0.286667	0.281146	-0.837712	0.264379	0.312809	0.913173
Anorexia	Accelerometer-based sedentary behaviour (G2)	MR-RAPS	52	-0.27982	0.0860314	-0.448441	-0.111198	0.00114382	0.0124676
Anorexia	Accelerometer-based walking (G1)	Wald ratio	1	0.134477	0.542177	-0.928189	1.19714	0.80411	0.956985
Anorexia	Accelerometer-based walking (G2)	IVW	34	0.0699513	0.157691	-0.239123	0.379025	0.657334	0.88456
Anorexia	Accelerometer-based walking (G2)	MR-Egger	34	-0.498631	0.60343	-1.68135	0.684093	0.414738	0.811556
Anorexia	Accelerometer-based walking (G2)	Weighted median	34	-0.133979	0.163562	-0.454561	0.186603	0.412713	0.744469
Anorexia	Accelerometer-based walking (G2)	Weighted mode	34	-0.19588	0.350478	-0.882818	0.491058	0.580008	0.913173
Anorexia	Accelerometer-based walking (G2)	MR-RAPS	34	0.0887285	0.114516	-0.135723	0.31318	0.43845	0.74065
Anorexia	Accelerometer-based walking (G1)	MR-RAPS	1	0.134477	0.57031	-0.983331	1.25229	0.813591	0.91712
Anorexia	Self-reported moderate-vigorous PA (G1)	IVW	19	1.10312	0.399634	0.31984	1.8864	0.00577426	0.0786744
Anorexia	Self-reported moderate-vigorous PA (G1)	MR-Egger	19	4.04388	1.6567	0.796748	7.29101	0.0258866	0.555307
Anorexia	Self-reported moderate-vigorous PA (G1)	MR Egger (corrected)	19	1.09217	0.416447	0.27593	1.9084	0.0178268	0.534804
Anorexia	Self-reported moderate-vigorous PA (G1)	Weighted median	19	1.10283	0.410599	0.298052	1.9076	0.00723359	0.185887
Anorexia	Self-reported moderate-vigorous PA (G1)	Weighted mode	19	1.62569	0.840974	-0.0226197	3.274	0.0691112	0.913173
Anorexia	Self-reported moderate-vigorous PA (G1)	MR-RAPS	19	1.1886	0.250029	0.698542	1.67866	1.99586e-06	7.25162e-05
Anorexia	Self-reported moderate-vigorous PA (G2)	IVW	107	0.454298	0.166953	0.12707	0.781526	0.00650625	0.0787979
Anorexia	Self-reported moderate-vigorous PA (G2)	MR-Egger	107	1.84058	0.725808	0.417998	3.26317	0.0126882	0.534804
Anorexia	Self-reported moderate-vigorous PA (G2)	MR Egger (corrected)	107	0.434393	0.168186	0.104749	0.764037	0.0111632	0.534804
Anorexia	Self-reported moderate-vigorous PA (G2)	Weighted median	107	0.642373	0.194786	0.260593	1.02415	0.000974313	0.0414083
Anorexia	Self-reported moderate-vigorous PA (G2)	Weighted mode	107	1.05704	0.594381	-0.107945	2.22203	0.0782067	0.913173
Anorexia	Self-reported moderate-vigorous PA (G2)	MR-RAPS	107	0.470336	0.127895	0.219662	0.72101	0.000235517	0.00506523
Autism	Accelerometer-based moderate PA (G1)	Wald ratio	1	0.130824	0.537586	-0.922844	1.18449	0.807731	0.956985
Autism	Accelerometer-based moderate PA (G1)	MR-RAPS	1	0.130824	0.564781	-0.976146	1.23779	0.81682	0.91712
Autism	Accelerometer-based moderate PA (G2)	IVW	39	0.0981144	0.155388	-0.206445	0.402674	0.527768	0.810235
Autism	Accelerometer-based moderate PA (G2)	MR-Egger	39	0.537824	0.448354	-0.340949	1.4166	0.237938	0.811556
Autism	Accelerometer-based moderate PA (G2)	Weighted median	39	0.0974083	0.160184	-0.216553	0.411369	0.54312	0.809916
Autism	Accelerometer-based moderate PA (G2)	Weighted mode	39	0.0203721	0.329075	-0.624615	0.665359	0.950961	0.973876
Autism	Accelerometer-based moderate PA (G2)	MR-RAPS	39	0.108707	0.106614	-0.100257	0.317671	0.307906	0.645419
Autism	Accelerometer-based PA, mean acceleration (G1)	IVW	8	0.0588191	0.0383585	-0.0163635	0.134002	0.125176	0.451492
Autism	Accelerometer-based PA, mean acceleration (G1)	MR-Egger	8	0.0441852	0.183685	-0.315838	0.404208	0.817914	0.943746
Autism	Accelerometer-based PA, mean acceleration (G1)	Weighted median	8	0.0172668	0.0329349	-0.0472857	0.0818192	0.600091	0.848085
Autism	Accelerometer-based PA, mean acceleration (G1)	Weighted mode	8	0.00392831	0.0438208	-0.0819606	0.0898172	0.93108	0.965144
Autism	Accelerometer-based PA, mean acceleration (G1)	MR-RAPS	8	0.0630084	0.0240022	0.0159641	0.110053	0.00866214	0.0608146
Autism	Accelerometer-based PA, mean acceleration (G2)	IVW	77	0.00388379	0.0112876	-0.0182399	0.0260075	0.730789	0.926233
Autism	Accelerometer-based PA, mean acceleration (G2)	MR-Egger	77	0.0684772	0.0389587	-0.0078818	0.144836	0.0828809	0.758354
Autism	Accelerometer-based PA, mean acceleration (G2)	Weighted median	77	0.0131132	0.0141664	-0.014653	0.0408793	0.354627	0.744469
Autism	Accelerometer-based PA, mean acceleration (G2)	Weighted mode	77	0.0147537	0.0333796	-0.0506704	0.0801778	0.659747	0.913173
Autism	Accelerometer-based PA, mean acceleration (G2)	MR-RAPS	77	0.00345094	0.00927013	-0.0147185	0.0216204	0.709696	0.869178
Autism	Accelerometer-based sedentary behaviour (G1)	IVW	4	-0.456156	0.253253	-0.952533	0.0402205	0.0716738	0.355111
Autism	Accelerometer-based sedentary behaviour (G1)	MR-Egger	4	0.506175	1.51786	-2.46882	3.48117	0.770489	0.931133
Autism	Accelerometer-based sedentary behaviour (G1)	Weighted median	4	-0.511567	0.313949	-1.12691	0.103774	0.103216	0.584893
Autism	Accelerometer-based sedentary behaviour (G1)	Weighted mode	4	-0.807838	0.473906	-1.73669	0.121018	0.186809	0.913173
Autism	Accelerometer-based sedentary behaviour (G1)	MR-RAPS	4	-0.191691	0.221305	-0.625449	0.242066	0.386388	0.708267
Autism	Accelerometer-based sedentary behaviour (G2)	IVW	59	-0.108164	0.092228	-0.288931	0.0726031	0.240881	0.583468
Autism	Accelerometer-based sedentary behaviour (G2)	MR-Egger	59	0.197341	0.2953	-0.381448	0.77613	0.506658	0.811556
Autism	Accelerometer-based sedentary behaviour (G2)	Weighted median	59	-0.19978	0.121985	-0.43887	0.0393111	0.101476	0.584893
Autism	Accelerometer-based sedentary behaviour (G2)	Weighted mode	59	-0.370269	0.259943	-0.879756	0.139219	0.159682	0.913173
Autism	Accelerometer-based sedentary behaviour (G2)	MR-RAPS	59	-0.0359048	0.0779205	-0.188629	0.116819	0.644951	0.869178
Autism	Accelerometer-based walking (G1)	Wald ratio	1	-0.306473	0.530959	-1.34715	0.734208	0.563801	0.841839
Autism	Accelerometer-based walking (G1)	MR-RAPS	1	-0.306473	0.560673	-1.40539	0.792446	0.584643	0.806659
Autism	Accelerometer-based walking (G2)	IVW	41	-0.0217551	0.0739931	-0.166782	0.123271	0.768747	0.941499
Autism	Accelerometer-based walking (G2)	MR-Egger	41	-0.115316	0.333935	-0.76983	0.539198	0.731706	0.931133
Autism	Accelerometer-based walking (G2)	Weighted median	41	-0.0687576	0.139479	-0.342136	0.20462	0.622039	0.84865
Autism	Accelerometer-based walking (G2)	Weighted mode	41	-0.105485	0.306989	-0.707184	0.496214	0.732938	0.913173
Autism	Accelerometer-based walking (G2)	MR-RAPS	41	-0.0410164	0.10742	-0.251561	0.169528	0.702587	0.869178
Autism	Self-reported moderate-vigorous PA (G1)	IVW	19	0.0492503	0.351405	-0.639503	0.738004	0.888539	0.969714
Autism	Self-reported moderate-vigorous PA (G1)	MR-Egger	19	-0.809679	1.51823	-3.7854	2.16605	0.600726	0.897719
Autism	Self-reported moderate-vigorous PA (G1)	Weighted median	19	0.081032	0.381092	-0.665909	0.827973	0.831615	0.995316
Autism	Self-reported moderate-vigorous PA (G1)	Weighted mode	19	0.213594	0.753901	-1.26405	1.69124	0.780165	0.913173
Autism	Self-reported moderate-vigorous PA (G1)	MR-RAPS	19	0.0522307	0.243145	-0.424334	0.528796	0.829913	0.91712
Autism	Self-reported moderate-vigorous PA (G2)	IVW	122	0.0157475	0.155146	-0.288339	0.319834	0.919153	0.972696
Autism	Self-reported moderate-vigorous PA (G2)	MR-Egger	122	0.246894	0.607792	-0.944379	1.43817	0.685308	0.931133
Autism	Self-reported moderate-vigorous PA (G2)	Weighted median	122	-0.266671	0.179828	-0.619134	0.0857919	0.138095	0.73363
Autism	Self-reported moderate-vigorous PA (G2)	Weighted mode	122	-0.357069	0.489034	-1.31557	0.601437	0.466709	0.913173
Autism	Self-reported moderate-vigorous PA (G2)	MR-RAPS	122	0.0152799	0.118485	-0.216951	0.247511	0.897389	0.949664
Bipolar disorder	Accelerometer-based moderate PA (G1)	Wald ratio	1	-0.0540944	0.361235	-0.762115	0.653926	0.880963	0.969714
Bipolar disorder	Accelerometer-based moderate PA (G1)	MR-RAPS	1	-0.0540944	0.379313	-0.797549	0.68936	0.886597	0.949664
Bipolar disorder	Accelerometer-based moderate PA (G2)	IVW	35	0.0970149	0.092364	-0.0840186	0.278048	0.293556	0.636846
Bipolar disorder	Accelerometer-based moderate PA (G2)	MR-Egger	35	-0.291395	0.224465	-0.731345	0.148556	0.203227	0.811556
Bipolar disorder	Accelerometer-based moderate PA (G2)	Weighted median	35	0.0794417	0.113923	-0.143847	0.302731	0.485597	0.760286
Bipolar disorder	Accelerometer-based moderate PA (G2)	Weighted mode	35	0.163169	0.203629	-0.235944	0.562283	0.428519	0.913173
Bipolar disorder	Accelerometer-based moderate PA (G2)	MR-RAPS	35	0.103962	0.0773825	-0.0477072	0.255632	0.179114	0.454033
Bipolar disorder	Accelerometer-based PA, mean acceleration (G1)	IVW	8	0.047086	0.0271668	-0.006161	0.100333	0.0830573	0.362979
Bipolar disorder	Accelerometer-based PA, mean acceleration (G1)	MR-Egger	8	0.00257975	0.12676	-0.24587	0.251029	0.984423	0.984423
Bipolar disorder	Accelerometer-based PA, mean acceleration (G1)	Weighted median	8	0.0320953	0.0234776	-0.0139207	0.0781113	0.171605	0.744469
Bipolar disorder	Accelerometer-based PA, mean acceleration (G1)	Weighted mode	8	-0.00126675	0.039204	-0.0781066	0.0755732	0.975126	0.981526
Bipolar disorder	Accelerometer-based PA, mean acceleration (G1)	MR-RAPS	8	0.0508252	0.0163914	0.0186981	0.0829524	0.00193046	0.017558
Bipolar disorder	Accelerometer-based PA, mean acceleration (G2)	IVW	78	0.00715344	0.00903144	-0.0105482	0.0248551	0.428326	0.778125
Bipolar disorder	Accelerometer-based PA, mean acceleration (G2)	MR-Egger	78	0.0247696	0.032994	-0.0398987	0.0894379	0.455133	0.811556
Bipolar disorder	Accelerometer-based PA, mean acceleration (G2)	Weighted median	78	0.00454646	0.00991825	-0.0148933	0.0239862	0.64667	0.84865
Bipolar disorder	Accelerometer-based PA, mean acceleration (G2)	Weighted mode	78	0.00853014	0.0230718	-0.0366907	0.0537509	0.712605	0.913173
Bipolar disorder	Accelerometer-based PA, mean acceleration (G2)	MR-RAPS	78	0.00719877	0.00620174	-0.00495664	0.0193542	0.245737	0.582289
Bipolar disorder	Accelerometer-based sedentary behaviour (G1)	IVW	4	-0.256478	0.27653	-0.798477	0.285521	0.353674	0.715821
Bipolar disorder	Accelerometer-based sedentary behaviour (G1)	MR-Egger	4	-0.324523	1.80859	-3.86936	3.22031	0.87413	0.959411
Bipolar disorder	Accelerometer-based sedentary behaviour (G1)	Weighted median	4	-0.162007	0.235746	-0.624069	0.300055	0.491949	0.760286
Bipolar disorder	Accelerometer-based sedentary behaviour (G1)	Weighted mode	4	-0.0477214	0.327688	-0.68999	0.594547	0.893448	0.948851
Bipolar disorder	Accelerometer-based sedentary behaviour (G1)	MR-RAPS	4	-0.20531	0.161747	-0.522335	0.111715	0.204326	0.50617
Bipolar disorder	Accelerometer-based sedentary behaviour (G2)	IVW	54	-0.203433	0.0957266	-0.391057	-0.0158089	0.0335744	0.192611
Bipolar disorder	Accelerometer-based sedentary behaviour (G2)	MR-Egger	54	-0.153965	0.307265	-0.756205	0.448275	0.618429	0.897719
Bipolar disorder	Accelerometer-based sedentary behaviour (G2)	Weighted median	54	-0.0974433	0.0946835	-0.283023	0.0881363	0.30341	0.744469
Bipolar disorder	Accelerometer-based sedentary behaviour (G2)	Weighted mode	54	-0.0645086	0.183792	-0.424741	0.295724	0.72699	0.913173
Bipolar disorder	Accelerometer-based sedentary behaviour (G2)	MR-RAPS	54	-0.188349	0.0566886	-0.299458	-0.0772389	0.000892112	0.012155
Bipolar disorder	Accelerometer-based walking (G1)	Wald ratio	1	0.545767	0.358958	-0.157792	1.24933	0.128406	0.451492
Bipolar disorder	Accelerometer-based walking (G1)	MR-RAPS	1	0.545767	0.389533	-0.217718	1.30925	0.16119	0.454033
Bipolar disorder	Accelerometer-based walking (G2)	IVW	39	0.127551	0.103186	-0.0746923	0.329795	0.216408	0.579395
Bipolar disorder	Accelerometer-based walking (G2)	MR-Egger	39	-0.329883	0.330638	-0.977933	0.318167	0.324898	0.811556
Bipolar disorder	Accelerometer-based walking (G2)	Weighted median	39	0.143122	0.115726	-0.0837004	0.369944	0.216186	0.744469
Bipolar disorder	Accelerometer-based walking (G2)	Weighted mode	39	-0.0774417	0.263736	-0.594364	0.439481	0.770636	0.913173
Bipolar disorder	Accelerometer-based walking (G2)	MR-RAPS	39	0.141109	0.0731289	-0.00222311	0.284442	0.0536564	0.231833
Bipolar disorder	Self-reported moderate-vigorous PA (G1)	IVW	19	-0.0382825	0.324217	-0.673748	0.597183	0.906007	0.969714
Bipolar disorder	Self-reported moderate-vigorous PA (G1)	MR-Egger	19	3.22144	1.56811	0.147942	6.29494	0.0556489	0.62605
Bipolar disorder	Self-reported moderate-vigorous PA (G1)	MR Egger (corrected)	19	0.0311593	0.329495	-0.614652	0.67697	0.925765	0.984423
Bipolar disorder	Self-reported moderate-vigorous PA (G1)	Weighted median	19	0.0315297	0.254876	-0.468028	0.531087	0.901548	0.995316
Bipolar disorder	Self-reported moderate-vigorous PA (G1)	Weighted mode	19	0.237936	0.397563	-0.541287	1.01716	0.556973	0.913173
Bipolar disorder	Self-reported moderate-vigorous PA (G1)	MR-RAPS	19	-0.0423308	0.167557	-0.370743	0.286081	0.800551	0.91712
Bipolar disorder	Self-reported moderate-vigorous PA (G2)	IVW	127	0.103607	0.113094	-0.118057	0.32527	0.359607	0.715821
Bipolar disorder	Self-reported moderate-vigorous PA (G2)	MR-Egger	127	0.52884	0.426453	-0.307008	1.36469	0.217265	0.811556
Bipolar disorder	Self-reported moderate-vigorous PA (G2)	Weighted median	127	0.14483	0.124479	-0.0991492	0.388809	0.244632	0.744469
Bipolar disorder	Self-reported moderate-vigorous PA (G2)	Weighted mode	127	0.139566	0.290893	-0.430585	0.709717	0.632213	0.913173
Bipolar disorder	Self-reported moderate-vigorous PA (G2)	MR-RAPS	127	0.108049	0.0793178	-0.0474143	0.263512	0.173127	0.454033
Birth length	Accelerometer-based moderate PA (G2)	IVW	15	-0.0601598	0.09029	-0.237128	0.116809	0.505223	0.798105
Birth length	Accelerometer-based moderate PA (G2)	MR-Egger	15	-0.335366	0.47582	-1.26797	0.597242	0.493359	0.811556
Birth length	Accelerometer-based moderate PA (G2)	Weighted median	15	-0.0784228	0.14922	-0.370894	0.214048	0.599199	0.848085
Birth length	Accelerometer-based moderate PA (G2)	Weighted mode	15	-0.0629201	0.242608	-0.538432	0.412591	0.799141	0.913173
Birth length	Accelerometer-based moderate PA (G2)	MR-RAPS	15	-0.0324718	0.113764	-0.25545	0.190506	0.775314	0.908701
Birth length	Accelerometer-based PA, mean acceleration (G1)	IVW	4	-0.0186574	0.0179262	-0.0537927	0.016478	0.297974	0.636846
Birth length	Accelerometer-based PA, mean acceleration (G1)	MR-Egger	4	-0.150489	0.130029	-0.405345	0.104368	0.366676	0.811556
Birth length	Accelerometer-based PA, mean acceleration (G1)	Weighted median	4	-0.0179646	0.0274069	-0.0716822	0.035753	0.512161	0.777388
Birth length	Accelerometer-based PA, mean acceleration (G1)	Weighted mode	4	-0.0159436	0.0387061	-0.0918076	0.0599204	0.708066	0.913173
Birth length	Accelerometer-based PA, mean acceleration (G1)	MR-RAPS	4	-0.0315711	0.0209855	-0.0727026	0.00956038	0.132471	0.401093
Birth length	Accelerometer-based PA, mean acceleration (G2)	IVW	40	-0.00341048	0.0105071	-0.0240045	0.0171835	0.745493	0.927164
Birth length	Accelerometer-based PA, mean acceleration (G2)	MR-Egger	40	-0.0531026	0.0553786	-0.161645	0.0554394	0.34367	0.811556
Birth length	Accelerometer-based PA, mean acceleration (G2)	Weighted median	40	-0.0114328	0.0140279	-0.0389275	0.0160619	0.415071	0.744469
Birth length	Accelerometer-based PA, mean acceleration (G2)	Weighted mode	40	-0.0277609	0.0270406	-0.0807604	0.0252387	0.310917	0.913173
Birth length	Accelerometer-based PA, mean acceleration (G2)	MR-RAPS	40	-0.00756717	0.00852369	-0.0242736	0.00913926	0.374658	0.7041
Birth length	Accelerometer-based sedentary behaviour (G1)	IVW	2	0.040552	0.583906	-1.1039	1.18501	0.944632	0.981885
Birth length	Accelerometer-based sedentary behaviour (G1)	MR-RAPS	2	0.0511351	0.167992	-0.278129	0.3804	0.760831	0.901419
Birth length	Accelerometer-based sedentary behaviour (G2)	IVW	28	0.0131616	0.0797727	-0.143193	0.169516	0.868953	0.969714
Birth length	Accelerometer-based sedentary behaviour (G2)	MR-Egger	28	0.143828	0.404535	-0.649061	0.936717	0.725054	0.931133
Birth length	Accelerometer-based sedentary behaviour (G2)	Weighted median	28	-0.000704994	0.12009	-0.236082	0.234672	0.995316	0.995316
Birth length	Accelerometer-based sedentary behaviour (G2)	Weighted mode	28	0.153653	0.264363	-0.364498	0.671804	0.565912	0.913173
Birth length	Accelerometer-based sedentary behaviour (G2)	MR-RAPS	28	0.0566581	0.0756133	-0.0915438	0.20486	0.453667	0.74065
Birth length	Accelerometer-based walking (G1)	Wald ratio	1	0.467394	0.392611	-0.302123	1.23691	0.233859	0.583468
Birth length	Accelerometer-based walking (G1)	MR-RAPS	1	0.467394	0.420904	-0.357577	1.29236	0.266804	0.618758
Birth length	Accelerometer-based walking (G2)	IVW	21	0.00513939	0.100841	-0.192508	0.202787	0.959353	0.981885
Birth length	Accelerometer-based walking (G2)	MR-Egger	21	0.211609	0.644333	-1.05128	1.4745	0.746189	0.931133
Birth length	Accelerometer-based walking (G2)	Weighted median	21	0.0207762	0.142225	-0.257984	0.299537	0.883858	0.995316
Birth length	Accelerometer-based walking (G2)	Weighted mode	21	0.222889	0.288967	-0.343486	0.789265	0.449528	0.913173
Birth length	Accelerometer-based walking (G2)	MR-RAPS	21	-0.0388814	0.0959291	-0.226903	0.14914	0.685247	0.869178
Birth length	Self-reported moderate-vigorous PA (G1)	IVW	16	-0.0146989	0.231777	-0.468982	0.439584	0.949433	0.981885
Birth length	Self-reported moderate-vigorous PA (G1)	MR-Egger	16	2.44464	1.64835	-0.786131	5.67542	0.160213	0.811556
Birth length	Self-reported moderate-vigorous PA (G1)	MR Egger (corrected)	16	-0.00733459	0.242917	-0.483453	0.468784	0.976339	0.984423
Birth length	Self-reported moderate-vigorous PA (G1)	Weighted median	16	-0.218166	0.283823	-0.77446	0.338127	0.442089	0.744469
Birth length	Self-reported moderate-vigorous PA (G1)	Weighted mode	16	-0.298745	0.45949	-1.19934	0.601855	0.525418	0.913173
Birth length	Self-reported moderate-vigorous PA (G1)	MR-RAPS	16	-0.0152975	0.20334	-0.413844	0.383249	0.940031	0.970431
Birth length	Self-reported moderate-vigorous PA (G2)	IVW	77	0.0146701	0.111476	-0.203823	0.233163	0.895302	0.969714
Birth length	Self-reported moderate-vigorous PA (G2)	MR-Egger	77	0.896136	0.68094	-0.438508	2.23078	0.192173	0.811556
Birth length	Self-reported moderate-vigorous PA (G2)	Weighted median	77	-0.114307	0.153277	-0.41473	0.186116	0.455816	0.745084
Birth length	Self-reported moderate-vigorous PA (G2)	Weighted mode	77	-0.0646397	0.374806	-0.799259	0.669979	0.863533	0.929118
Birth length	Self-reported moderate-vigorous PA (G2)	MR-RAPS	77	0.0434484	0.102629	-0.157704	0.244601	0.672037	0.869178
Cannabis use disorder	Accelerometer-based moderate PA (G1)	Wald ratio	1	-0.00264684	0.0778481	-0.155229	0.149936	0.972877	0.981885
Cannabis use disorder	Accelerometer-based moderate PA (G1)	MR-RAPS	1	-0.00264684	0.0817198	-0.162818	0.157524	0.974162	0.974162
Cannabis use disorder	Accelerometer-based moderate PA (G2)	IVW	37	-0.0111941	0.0171523	-0.0448126	0.0224244	0.513995	0.800363
Cannabis use disorder	Accelerometer-based moderate PA (G2)	MR-Egger	37	-0.0329753	0.0500117	-0.130998	0.0650477	0.513985	0.811556
Cannabis use disorder	Accelerometer-based moderate PA (G2)	Weighted median	37	0.000771707	0.0248152	-0.0478661	0.0494095	0.975191	0.995316
Cannabis use disorder	Accelerometer-based moderate PA (G2)	Weighted mode	37	0.0240763	0.0497978	-0.0735273	0.12168	0.631681	0.913173
Cannabis use disorder	Accelerometer-based moderate PA (G2)	MR-RAPS	37	-0.00264684	0.0817198	-0.162818	0.157524	0.974162	0.974162
Cannabis use disorder	Accelerometer-based PA, mean acceleration (G1)	IVW	8	-0.00237156	0.00287971	-0.0080158	0.00327267	0.4102	0.757828
Cannabis use disorder	Accelerometer-based PA, mean acceleration (G1)	MR-Egger	8	0.00612835	0.018951	-0.0310155	0.0432722	0.757382	0.931133
Cannabis use disorder	Accelerometer-based PA, mean acceleration (G1)	Weighted median	8	-0.000794704	0.00512729	-0.0108442	0.00925478	0.876825	0.995316
Cannabis use disorder	Accelerometer-based PA, mean acceleration (G1)	Weighted mode	8	0.00206257	0.0080228	-0.0136621	0.0177873	0.804503	0.913173
Cannabis use disorder	Accelerometer-based PA, mean acceleration (G1)	MR-RAPS	8	-0.00240585	0.00414552	-0.0105311	0.00571937	0.561679	0.78491
Cannabis use disorder	Accelerometer-based PA, mean acceleration (G2)	IVW	76	0.00214528	0.00163271	-0.00105483	0.00534538	0.188867	0.57576
Cannabis use disorder	Accelerometer-based PA, mean acceleration (G2)	MR-Egger	76	0.00441789	0.00575102	-0.00685411	0.0156899	0.444817	0.811556
Cannabis use disorder	Accelerometer-based PA, mean acceleration (G2)	Weighted median	76	0.00273751	0.00231531	-0.0018005	0.00727552	0.237066	0.744469
Cannabis use disorder	Accelerometer-based PA, mean acceleration (G2)	Weighted mode	76	-0.00431831	0.00535907	-0.0148221	0.00618547	0.422909	0.913173
Cannabis use disorder	Accelerometer-based PA, mean acceleration (G2)	MR-RAPS	76	-0.00240585	0.00414552	-0.0105311	0.00571937	0.561679	0.78491
Cannabis use disorder	Accelerometer-based sedentary behaviour (G1)	IVW	5	0.04089	0.0332754	-0.0243297	0.10611	0.219133	0.579395
Cannabis use disorder	Accelerometer-based sedentary behaviour (G1)	MR-Egger	5	0.130304	0.186385	-0.235011	0.495619	0.53481	0.829877
Cannabis use disorder	Accelerometer-based sedentary behaviour (G1)	Weighted median	5	0.0516137	0.0480715	-0.0426064	0.145834	0.282963	0.744469
Cannabis use disorder	Accelerometer-based sedentary behaviour (G1)	Weighted mode	5	0.0309765	0.0687527	-0.103779	0.165732	0.675656	0.913173
Cannabis use disorder	Accelerometer-based sedentary behaviour (G1)	MR-RAPS	5	0.0256233	0.0358617	-0.0446657	0.0959123	0.474916	0.74065
Cannabis use disorder	Accelerometer-based sedentary behaviour (G2)	IVW	59	0.00489405	0.0138587	-0.022269	0.0320571	0.723984	0.926233
Cannabis use disorder	Accelerometer-based sedentary behaviour (G2)	MR-Egger	59	0.0753488	0.0487779	-0.0202559	0.170954	0.127945	0.811556
Cannabis use disorder	Accelerometer-based sedentary behaviour (G2)	Weighted median	59	0.00769899	0.0201314	-0.0317585	0.0471564	0.702137	0.875123
Cannabis use disorder	Accelerometer-based sedentary behaviour (G2)	Weighted mode	59	0.0141135	0.0459087	-0.0758675	0.104095	0.759621	0.913173
Cannabis use disorder	Accelerometer-based sedentary behaviour (G2)	MR-RAPS	59	0.0256233	0.0358617	-0.0446657	0.0959123	0.474916	0.74065
Cannabis use disorder	Accelerometer-based walking (G1)	Wald ratio	1	0.0672588	0.0904016	-0.109928	0.244446	0.456876	0.781269
Cannabis use disorder	Accelerometer-based walking (G1)	MR-RAPS	1	0.0672588	0.0957583	-0.120427	0.254945	0.482441	0.74065
Cannabis use disorder	Accelerometer-based walking (G2)	IVW	38	0.0176197	0.0205029	-0.022566	0.0578055	0.390134	0.746045
Cannabis use disorder	Accelerometer-based walking (G2)	MR-Egger	38	0.0019695	0.0641177	-0.123701	0.12764	0.975665	0.984423
Cannabis use disorder	Accelerometer-based walking (G2)	Weighted median	38	0.0193847	0.0246912	-0.0290101	0.0677795	0.432403	0.744469
Cannabis use disorder	Accelerometer-based walking (G2)	Weighted mode	38	0.0321986	0.0491802	-0.0641945	0.128592	0.516706	0.913173
Cannabis use disorder	Accelerometer-based walking (G2)	MR-RAPS	38	0.0672588	0.0957583	-0.120427	0.254945	0.482441	0.74065
Cannabis use disorder	Self-reported moderate-vigorous PA (G1)	IVW	19	-0.0158756	0.111863	-0.235128	0.203377	0.887144	0.969714
Cannabis use disorder	Self-reported moderate-vigorous PA (G1)	MR-Egger	19	0.755351	0.495046	-0.21494	1.72564	0.145444	0.811556
Cannabis use disorder	Self-reported moderate-vigorous PA (G1)	Weighted median	19	-0.0151341	0.157809	-0.32444	0.294171	0.923599	0.995316
Cannabis use disorder	Self-reported moderate-vigorous PA (G1)	Weighted mode	19	-0.141169	0.298399	-0.726031	0.443693	0.641836	0.913173
Cannabis use disorder	Self-reported moderate-vigorous PA (G1)	MR-RAPS	19	-0.0163288	0.117952	-0.247516	0.214858	0.889896	0.949664
Cannabis use disorder	Self-reported moderate-vigorous PA (G2)	IVW	120	0.0765793	0.0598513	-0.0407292	0.193888	0.200724	0.57576
Cannabis use disorder	Self-reported moderate-vigorous PA (G2)	MR-Egger	120	0.165897	0.234774	-0.294259	0.626053	0.481192	0.811556
Cannabis use disorder	Self-reported moderate-vigorous PA (G2)	Weighted median	120	0.0290754	0.0783011	-0.124395	0.182546	0.710394	0.875123
Cannabis use disorder	Self-reported moderate-vigorous PA (G2)	Weighted mode	120	-0.0789635	0.207993	-0.486629	0.328702	0.704885	0.913173
Cannabis use disorder	Self-reported moderate-vigorous PA (G2)	MR-RAPS	120	-0.0163288	0.117952	-0.247516	0.214858	0.889896	0.949664
Cigarette Smoking	Accelerometer-based moderate PA (G1)	Wald ratio	1	0.209346	0.141934	-0.0688451	0.487536	0.140226	0.463171
Cigarette Smoking	Accelerometer-based moderate PA (G1)	MR-RAPS	1	0.209346	0.153467	-0.0914503	0.510141	0.172534	0.454033
Cigarette Smoking	Accelerometer-based moderate PA (G2)	IVW	28	0.0572074	0.0362946	-0.0139299	0.128345	0.11498	0.447601
Cigarette Smoking	Accelerometer-based moderate PA (G2)	MR-Egger	28	-0.0719089	0.0857196	-0.239919	0.0961014	0.40918	0.811556
Cigarette Smoking	Accelerometer-based moderate PA (G2)	Weighted median	28	0.0346299	0.0455082	-0.0545662	0.123826	0.446681	0.744469
Cigarette Smoking	Accelerometer-based moderate PA (G2)	Weighted mode	28	-0.0217096	0.0926388	-0.203282	0.159863	0.816484	0.913173
Cigarette Smoking	Accelerometer-based moderate PA (G2)	MR-RAPS	28	0.0607347	0.0327709	-0.00349618	0.124966	0.0638373	0.23994
Cigarette Smoking	Accelerometer-based PA, mean acceleration (G1)	IVW	6	-0.0259723	0.00471905	-0.0352217	-0.016723	3.71872e-08	2.0267e-06
Cigarette Smoking	Accelerometer-based PA, mean acceleration (G1)	MR-Egger	6	-0.0389643	0.0297912	-0.0973552	0.0194265	0.261004	0.811556
Cigarette Smoking	Accelerometer-based PA, mean acceleration (G1)	Weighted median	6	-0.0220833	0.00931743	-0.0403454	-0.00382112	0.0177831	0.275861
Cigarette Smoking	Accelerometer-based PA, mean acceleration (G1)	Weighted mode	6	-0.0205544	0.0119188	-0.0439153	0.00280653	0.145212	0.913173
Cigarette Smoking	Accelerometer-based PA, mean acceleration (G1)	MR-RAPS	6	-0.0262378	0.00798878	-0.0418958	-0.0105798	0.00102224	0.0123804
Cigarette Smoking	Accelerometer-based PA, mean acceleration (G2)	IVW	54	-0.00656576	0.00389663	-0.0142031	0.00107163	0.0919913	0.385656
Cigarette Smoking	Accelerometer-based PA, mean acceleration (G2)	MR-Egger	54	-0.000727305	0.012789	-0.0257938	0.0243391	0.954867	0.984423
Cigarette Smoking	Accelerometer-based PA, mean acceleration (G2)	Weighted median	54	-0.0160449	0.00440678	-0.0246822	-0.00740764	0.000271619	0.0230876
Cigarette Smoking	Accelerometer-based PA, mean acceleration (G2)	Weighted mode	54	-0.0194889	0.00995131	-0.0389934	1.56812e-05	0.0554522	0.913173
Cigarette Smoking	Accelerometer-based PA, mean acceleration (G2)	MR-RAPS	54	-0.00709858	0.00301609	-0.0130101	-0.00118704	0.0185942	0.106672
Cigarette Smoking	Accelerometer-based sedentary behaviour (G1)	IVW	3	-0.0633097	0.0383979	-0.13857	0.0119502	0.0991925	0.400444
Cigarette Smoking	Accelerometer-based sedentary behaviour (G1)	MR-Egger	3	-0.0609353	0.363174	-0.772756	0.650886	0.89417	0.969582
Cigarette Smoking	Accelerometer-based sedentary behaviour (G1)	Weighted median	3	-0.0483682	0.0944626	-0.233515	0.136778	0.608626	0.848085
Cigarette Smoking	Accelerometer-based sedentary behaviour (G1)	Weighted mode	3	-0.0293946	0.110634	-0.246237	0.187448	0.815358	0.913173
Cigarette Smoking	Accelerometer-based sedentary behaviour (G1)	MR-RAPS	3	0.0598255	0.0637482	-0.065121	0.184772	0.348005	0.666371
Cigarette Smoking	Accelerometer-based sedentary behaviour (G2)	IVW	55	-0.0158161	0.0207081	-0.056404	0.0247717	0.445006	0.781269
Cigarette Smoking	Accelerometer-based sedentary behaviour (G2)	MR-Egger	55	0.0173297	0.0663029	-0.112624	0.147283	0.794819	0.941233
Cigarette Smoking	Accelerometer-based sedentary behaviour (G2)	Weighted median	55	-0.0223576	0.0306178	-0.0823685	0.0376533	0.465259	0.74617
Cigarette Smoking	Accelerometer-based sedentary behaviour (G2)	Weighted mode	55	0.0017631	0.0757877	-0.146781	0.150307	0.981526	0.981526
Cigarette Smoking	Accelerometer-based sedentary behaviour (G2)	MR-RAPS	55	-0.0016116	0.0228296	-0.0463576	0.0431344	0.943722	0.970431
Cigarette Smoking	Accelerometer-based walking (G1)	Wald ratio	1	-0.109557	0.144705	-0.393179	0.174065	0.448986	0.781269
Cigarette Smoking	Accelerometer-based walking (G1)	MR-RAPS	1	-0.109557	0.153322	-0.410068	0.190954	0.474883	0.74065
Cigarette Smoking	Accelerometer-based walking (G2)	IVW	39	0.0384071	0.0306528	-0.0216724	0.0984866	0.210216	0.579395
Cigarette Smoking	Accelerometer-based walking (G2)	MR-Egger	39	-0.0464528	0.0955934	-0.233816	0.14091	0.629874	0.89982
Cigarette Smoking	Accelerometer-based walking (G2)	Weighted median	39	0.0336149	0.0438692	-0.0523686	0.119599	0.443525	0.744469
Cigarette Smoking	Accelerometer-based walking (G2)	Weighted mode	39	0.135972	0.0969231	-0.0539977	0.325941	0.16877	0.913173
Cigarette Smoking	Accelerometer-based walking (G2)	MR-RAPS	39	0.0405966	0.0292995	-0.0168305	0.0980236	0.165878	0.454033
Cigarette Smoking	Self-reported moderate-vigorous PA (G1)	IVW	14	0.0253813	0.109489	-0.189217	0.23998	0.816681	0.957185
Cigarette Smoking	Self-reported moderate-vigorous PA (G1)	MR-Egger	14	-0.670054	0.745085	-2.13042	0.790312	0.386184	0.811556
Cigarette Smoking	Self-reported moderate-vigorous PA (G1)	Weighted median	14	0.004216	0.117451	-0.225988	0.23442	0.971365	0.995316
Cigarette Smoking	Self-reported moderate-vigorous PA (G1)	Weighted mode	14	-0.0859894	0.180602	-0.439969	0.26799	0.641887	0.913173
Cigarette Smoking	Self-reported moderate-vigorous PA (G1)	MR-RAPS	14	0.0268558	0.0791687	-0.128315	0.182026	0.734443	0.880644
Cigarette Smoking	Self-reported moderate-vigorous PA (G2)	IVW	93	0.0919364	0.040941	0.0116921	0.172181	0.0247307	0.174953
Cigarette Smoking	Self-reported moderate-vigorous PA (G2)	MR-Egger	93	0.0565899	0.143073	-0.223833	0.337013	0.693376	0.931133
Cigarette Smoking	Self-reported moderate-vigorous PA (G2)	Weighted median	93	0.0692881	0.0512834	-0.0312273	0.169804	0.176669	0.744469
Cigarette Smoking	Self-reported moderate-vigorous PA (G2)	Weighted mode	93	0.0296265	0.153963	-0.272141	0.331393	0.847832	0.929118
Cigarette Smoking	Self-reported moderate-vigorous PA (G2)	MR-RAPS	93	0.10171	0.0364233	0.0303206	0.1731	0.00523104	0.0407274
Depression	Accelerometer-based moderate PA (G1)	Wald ratio	1	0.753641	0.352702	0.0623457	1.44494	0.032617	0.192611
Depression	Accelerometer-based moderate PA (G1)	MR-RAPS	1	0.753641	0.393235	-0.0171002	1.52438	0.0552997	0.231833
Depression	Accelerometer-based moderate PA (G2)	IVW	37	-0.173288	0.0752458	-0.320769	-0.0258058	0.0212814	0.174953
Depression	Accelerometer-based moderate PA (G2)	MR-Egger	37	-0.179944	0.198907	-0.569801	0.209914	0.37183	0.811556
Depression	Accelerometer-based moderate PA (G2)	Weighted median	37	-0.22707	0.107404	-0.437581	-0.0165584	0.0345008	0.350866
Depression	Accelerometer-based moderate PA (G2)	Weighted mode	37	-0.291796	0.205822	-0.695206	0.111615	0.164873	0.913173
Depression	Accelerometer-based moderate PA (G2)	MR-RAPS	37	-0.181693	0.0781255	-0.334819	-0.0285665	0.0200373	0.109203
Depression	Accelerometer-based PA, mean acceleration (G1)	IVW	7	-0.0434501	0.0141855	-0.0712537	-0.0156464	0.00219141	0.0398106
Depression	Accelerometer-based PA, mean acceleration (G1)	MR-Egger	7	-0.115253	0.0668508	-0.246281	0.0157741	0.145303	0.811556
Depression	Accelerometer-based PA, mean acceleration (G1)	Weighted median	7	-0.0391867	0.0230676	-0.0843992	0.00602571	0.0893606	0.584281
Depression	Accelerometer-based PA, mean acceleration (G1)	Weighted mode	7	-0.0653584	0.0364172	-0.136736	0.00601936	0.122849	0.913173
Depression	Accelerometer-based PA, mean acceleration (G1)	MR-RAPS	7	-0.0442864	0.0176035	-0.0787893	-0.00978345	0.0118774	0.0761551
Depression	Accelerometer-based PA, mean acceleration (G2)	IVW	77	-0.0159877	0.0074497	-0.0305892	-0.00138632	0.0318658	0.192611
Depression	Accelerometer-based PA, mean acceleration (G2)	MR-Egger	77	-0.0532342	0.0252012	-0.102628	-0.00383985	0.0379839	0.555307
Depression	Accelerometer-based PA, mean acceleration (G2)	Weighted median	77	-0.0214405	0.00971645	-0.0404847	-0.00239622	0.027341	0.331997
Depression	Accelerometer-based PA, mean acceleration (G2)	Weighted mode	77	-0.0509156	0.0247312	-0.0993888	-0.00244241	0.0429444	0.913173
Depression	Accelerometer-based PA, mean acceleration (G2)	MR-RAPS	77	-0.0181014	0.00623757	-0.0303271	-0.00587578	0.0037079	0.0310893
Depression	Accelerometer-based sedentary behaviour (G1)	IVW	4	0.080627	0.181312	-0.274745	0.435999	0.656546	0.88456
Depression	Accelerometer-based sedentary behaviour (G1)	MR-Egger	4	0.420184	1.2458	-2.02159	2.86196	0.768014	0.931133
Depression	Accelerometer-based sedentary behaviour (G1)	Weighted median	4	0.0255667	0.214582	-0.395015	0.446148	0.90516	0.995316
Depression	Accelerometer-based sedentary behaviour (G1)	Weighted mode	4	-0.123032	0.329383	-0.768622	0.522558	0.733593	0.913173
Depression	Accelerometer-based sedentary behaviour (G1)	MR-RAPS	4	0.270264	0.147626	-0.0190837	0.559611	0.0671409	0.243945
Depression	Accelerometer-based sedentary behaviour (G2)	IVW	61	-0.071707	0.0557491	-0.180975	0.0375612	0.198357	0.57576
Depression	Accelerometer-based sedentary behaviour (G2)	MR-Egger	61	0.0491124	0.171772	-0.287561	0.385786	0.775944	0.931133
Depression	Accelerometer-based sedentary behaviour (G2)	Weighted median	61	-0.0688639	0.0811574	-0.227932	0.0902046	0.396147	0.744469
Depression	Accelerometer-based sedentary behaviour (G2)	Weighted mode	61	-0.218967	0.184549	-0.580683	0.14275	0.240104	0.913173
Depression	Accelerometer-based sedentary behaviour (G2)	MR-RAPS	61	-0.0362796	0.0538622	-0.14185	0.0692904	0.50059	0.747456
Depression	Accelerometer-based walking (G1)	Wald ratio	1	-0.254144	0.347741	-0.935717	0.427428	0.464874	0.781269
Depression	Accelerometer-based walking (G1)	MR-RAPS	1	-0.254144	0.368245	-0.975905	0.467616	0.4901	0.741957
Depression	Accelerometer-based walking (G2)	IVW	43	0.0259578	0.0809738	-0.132751	0.184666	0.748536	0.927164
Depression	Accelerometer-based walking (G2)	MR-Egger	43	0.183863	0.250025	-0.306186	0.673912	0.466295	0.811556
Depression	Accelerometer-based walking (G2)	Weighted median	43	0.102963	0.101962	-0.0968814	0.302808	0.312579	0.744469
Depression	Accelerometer-based walking (G2)	Weighted mode	43	0.118307	0.218184	-0.309335	0.545948	0.590523	0.913173
Depression	Accelerometer-based walking (G2)	MR-RAPS	43	0.0229451	0.0678458	-0.110033	0.155923	0.735216	0.880644
Depression	Self-reported moderate-vigorous PA (G1)	IVW	19	0.128514	0.246992	-0.355591	0.612619	0.602844	0.853376
Depression	Self-reported moderate-vigorous PA (G1)	MR-Egger	19	1.03093	1.02475	-0.977577	3.03943	0.328506	0.811556
Depression	Self-reported moderate-vigorous PA (G1)	Weighted median	19	0.282905	0.271897	-0.250013	0.815823	0.298114	0.744469
Depression	Self-reported moderate-vigorous PA (G1)	Weighted mode	19	0.394145	0.558665	-0.700837	1.48913	0.489521	0.913173
Depression	Self-reported moderate-vigorous PA (G1)	MR-RAPS	19	0.138356	0.160998	-0.1772	0.453912	0.390138	0.708267
Depression	Self-reported moderate-vigorous PA (G2)	IVW	123	0.114741	0.0970942	-0.0755632	0.305046	0.237304	0.583468
Depression	Self-reported moderate-vigorous PA (G2)	MR-Egger	123	0.300219	0.350104	-0.385985	0.986423	0.392856	0.811556
Depression	Self-reported moderate-vigorous PA (G2)	Weighted median	123	0.167579	0.121906	-0.0713571	0.406515	0.169238	0.744469
Depression	Self-reported moderate-vigorous PA (G2)	Weighted mode	123	0.412943	0.401096	-0.373205	1.19909	0.305264	0.913173
Depression	Self-reported moderate-vigorous PA (G2)	MR-RAPS	123	0.111098	0.0785189	-0.0427991	0.264995	0.157092	0.454033
PTSD	Accelerometer-based moderate PA (G1)	Wald ratio	1	0.264329	0.251263	-0.228147	0.756805	0.2928	0.636846
PTSD	Accelerometer-based moderate PA (G1)	MR-RAPS	1	0.264329	0.267815	-0.260589	0.789246	0.323651	0.653295
PTSD	Accelerometer-based moderate PA (G2)	IVW	34	-0.0419691	0.0742724	-0.187543	0.103605	0.572026	0.842164
PTSD	Accelerometer-based moderate PA (G2)	MR-Egger	34	0.19877	0.20591	-0.204813	0.602354	0.341621	0.811556
PTSD	Accelerometer-based moderate PA (G2)	Weighted median	34	-0.0348829	0.0766325	-0.185083	0.115317	0.648967	0.84865
PTSD	Accelerometer-based moderate PA (G2)	Weighted mode	34	0.0236779	0.128838	-0.228845	0.276201	0.85531	0.929118
PTSD	Accelerometer-based moderate PA (G2)	MR-RAPS	34	0.264329	0.267815	-0.260589	0.789246	0.323651	0.653295
PTSD	Accelerometer-based PA, mean acceleration (G1)	IVW	2	-0.0237483	0.0217319	-0.0663428	0.0188463	0.274489	0.633038
PTSD	Accelerometer-based PA, mean acceleration (G1)	MR-RAPS	2	-0.024107	0.0230409	-0.0692671	0.0210531	0.295435	0.644049
PTSD	Accelerometer-based PA, mean acceleration (G2)	IVW	15	-0.0284046	0.0121098	-0.0521398	-0.00466934	0.0189973	0.174953
PTSD	Accelerometer-based PA, mean acceleration (G2)	MR-Egger	15	0.053514	0.056088	-0.0564184	0.163446	0.357434	0.811556
PTSD	Accelerometer-based PA, mean acceleration (G2)	Weighted median	15	-0.0309177	0.0132333	-0.056855	-0.00498046	0.0194726	0.275861
PTSD	Accelerometer-based PA, mean acceleration (G2)	Weighted mode	15	-0.0368361	0.0251033	-0.0860386	0.0123665	0.164377	0.913173
PTSD	Accelerometer-based PA, mean acceleration (G2)	MR-RAPS	15	-0.024107	0.0230409	-0.0692671	0.0210531	0.295435	0.644049
PTSD	Accelerometer-based sedentary behaviour (G1)	IVW	6	0.0939377	0.0867313	-0.0760556	0.263931	0.278769	0.633038
PTSD	Accelerometer-based sedentary behaviour (G1)	MR-Egger	6	-0.184628	0.579091	-1.31965	0.950391	0.765815	0.931133
PTSD	Accelerometer-based sedentary behaviour (G1)	Weighted median	6	0.122617	0.124028	-0.120478	0.365712	0.322847	0.744469
PTSD	Accelerometer-based sedentary behaviour (G1)	Weighted mode	6	0.22259	0.215702	-0.200186	0.645366	0.349411	0.913173
PTSD	Accelerometer-based sedentary behaviour (G1)	MR-RAPS	6	0.0958027	0.102183	-0.104475	0.296081	0.348469	0.666371
PTSD	Accelerometer-based sedentary behaviour (G2)	IVW	59	-0.0236278	0.0491276	-0.119918	0.0726623	0.630554	0.881159
PTSD	Accelerometer-based sedentary behaviour (G2)	MR-Egger	59	-0.0278564	0.161384	-0.34417	0.288457	0.86357	0.959411
PTSD	Accelerometer-based sedentary behaviour (G2)	Weighted median	59	-0.0071545	0.0559663	-0.116849	0.10254	0.898279	0.995316
PTSD	Accelerometer-based sedentary behaviour (G2)	Weighted mode	59	0.0734926	0.12346	-0.168489	0.315474	0.553976	0.913173
PTSD	Accelerometer-based sedentary behaviour (G2)	MR-RAPS	59	0.0958027	0.102183	-0.104475	0.296081	0.348469	0.666371
PTSD	Accelerometer-based walking (G1)	Wald ratio	1	-0.201127	0.243495	-0.678377	0.276123	0.408804	0.757828
PTSD	Accelerometer-based walking (G1)	MR-RAPS	1	-0.201127	0.25839	-0.707572	0.305318	0.436343	0.74065
PTSD	Accelerometer-based walking (G2)	IVW	39	-0.0522781	0.074751	-0.19879	0.0942338	0.484325	0.798105
PTSD	Accelerometer-based walking (G2)	MR-Egger	39	-0.283428	0.256198	-0.785576	0.21872	0.275744	0.811556
PTSD	Accelerometer-based walking (G2)	Weighted median	39	-0.0867802	0.0718669	-0.227639	0.054079	0.227235	0.744469
PTSD	Accelerometer-based walking (G2)	Weighted mode	39	-0.083	0.134092	-0.345819	0.179819	0.539623	0.913173
PTSD	Accelerometer-based walking (G2)	MR-RAPS	39	-0.201127	0.25839	-0.707572	0.305318	0.436343	0.74065
PTSD	Self-reported moderate-vigorous PA (G1)	IVW	8	0.610386	0.267936	0.0852323	1.13554	0.0227202	0.174953
PTSD	Self-reported moderate-vigorous PA (G1)	MR-Egger	8	-0.438608	1.78205	-3.93142	3.05421	0.813789	0.943746
PTSD	Self-reported moderate-vigorous PA (G1)	Weighted median	8	0.30488	0.252764	-0.190537	0.800298	0.227746	0.744469
PTSD	Self-reported moderate-vigorous PA (G1)	Weighted mode	8	0.218449	0.387607	-0.54126	0.978159	0.590626	0.913173
PTSD	Self-reported moderate-vigorous PA (G1)	MR-RAPS	8	0.648518	0.18043	0.294874	1.00216	0.00032529	0.00506523
PTSD	Self-reported moderate-vigorous PA (G2)	IVW	27	0.374102	0.167143	0.046501	0.701702	0.0252073	0.174953
PTSD	Self-reported moderate-vigorous PA (G2)	MR-Egger	27	0.713435	0.868542	-0.988906	2.41578	0.419173	0.811556
PTSD	Self-reported moderate-vigorous PA (G2)	Weighted median	27	0.218435	0.165073	-0.105108	0.541978	0.185749	0.744469
PTSD	Self-reported moderate-vigorous PA (G2)	Weighted mode	27	0.136037	0.282589	-0.417839	0.689912	0.634264	0.913173
PTSD	Self-reported moderate-vigorous PA (G2)	MR-RAPS	27	0.648518	0.18043	0.294874	1.00216	0.00032529	0.00506523
Schizophrenia	Accelerometer-based moderate PA (G1)	Wald ratio	1	0.219024	0.324258	-0.416522	0.85457	0.499382	0.798105
Schizophrenia	Accelerometer-based moderate PA (G1)	MR-RAPS	1	0.219024	0.342548	-0.45237	0.890419	0.522565	0.752402
Schizophrenia	Accelerometer-based moderate PA (G2)	IVW	35	0.0579126	0.0950853	-0.128454	0.24428	0.542485	0.821262
Schizophrenia	Accelerometer-based moderate PA (G2)	MR-Egger	35	-0.101479	0.239008	-0.569935	0.366978	0.673897	0.931133
Schizophrenia	Accelerometer-based moderate PA (G2)	Weighted median	35	0.0816235	0.0946087	-0.10381	0.267057	0.388276	0.744469
Schizophrenia	Accelerometer-based moderate PA (G2)	Weighted mode	35	0.159907	0.167436	-0.168268	0.488083	0.346302	0.913173
Schizophrenia	Accelerometer-based moderate PA (G2)	MR-RAPS	35	0.0646526	0.0630587	-0.0589425	0.188248	0.305233	0.645419
Schizophrenia	Accelerometer-based PA, mean acceleration (G1)	IVW	8	0.00891268	0.0415517	-0.0725287	0.090354	0.83016	0.962633
Schizophrenia	Accelerometer-based PA, mean acceleration (G1)	MR-Egger	8	-0.230782	0.177986	-0.579635	0.11807	0.242389	0.811556
Schizophrenia	Accelerometer-based PA, mean acceleration (G1)	Weighted median	8	0.0257483	0.022738	-0.0188181	0.0703147	0.257469	0.744469
Schizophrenia	Accelerometer-based PA, mean acceleration (G1)	Weighted mode	8	0.0248987	0.0280655	-0.0301097	0.0799071	0.40444	0.913173
Schizophrenia	Accelerometer-based PA, mean acceleration (G2)	IVW	78	-0.00151901	0.0105319	-0.0221615	0.0191234	0.885319	0.969714
Schizophrenia	Accelerometer-based PA, mean acceleration (G2)	MR-Egger	78	0.0198898	0.0389203	-0.0563939	0.0961735	0.610805	0.897719
Schizophrenia	Accelerometer-based PA, mean acceleration (G2)	Weighted median	78	0.00725102	0.00895064	-0.0102922	0.0247943	0.417876	0.744469
Schizophrenia	Accelerometer-based PA, mean acceleration (G2)	Weighted mode	78	0.0132595	0.0194937	-0.0249481	0.0514671	0.498421	0.913173
Schizophrenia	Accelerometer-based sedentary behaviour (G1)	IVW	3	-0.229977	0.0280863	-0.285027	-0.174928	2.65101e-16	2.8896e-14
Schizophrenia	Accelerometer-based sedentary behaviour (G1)	MR-Egger	3	-0.0790407	0.892887	-1.8291	1.67102	0.943791	0.984423
Schizophrenia	Accelerometer-based sedentary behaviour (G1)	Weighted median	3	-0.217177	0.197988	-0.605233	0.17088	0.272677	0.744469
Schizophrenia	Accelerometer-based sedentary behaviour (G1)	Weighted mode	3	-0.201907	0.221522	-0.636091	0.232277	0.458269	0.913173
Schizophrenia	Accelerometer-based sedentary behaviour (G2)	IVW	53	-0.26019	0.0872964	-0.431291	-0.0890889	0.00287747	0.0448063
Schizophrenia	Accelerometer-based sedentary behaviour (G2)	MR-Egger	53	-0.362445	0.267571	-0.886884	0.161994	0.181524	0.811556
Schizophrenia	Accelerometer-based sedentary behaviour (G2)	Weighted median	53	-0.207041	0.0789702	-0.361823	-0.0522595	0.00874763	0.185887
Schizophrenia	Accelerometer-based sedentary behaviour (G2)	Weighted mode	53	-0.227065	0.137064	-0.495711	0.0415813	0.103617	0.913173
Schizophrenia	Accelerometer-based sedentary behaviour (G1)	MR-RAPS	3	-0.338177	0.141486	-0.615489	-0.0608652	0.0168398	0.101974
Schizophrenia	Accelerometer-based sedentary behaviour (G2)	MR-RAPS	53	-0.258533	0.0469605	-0.350576	-0.166491	3.68466e-08	2.00814e-06
Schizophrenia	Accelerometer-based walking (G1)	Wald ratio	1	-0.998366	0.321567	-1.62864	-0.368095	0.00190477	0.0398106
Schizophrenia	Accelerometer-based walking (G1)	MR-RAPS	1	-0.998366	0.381808	-1.74671	-0.250023	0.00892692	0.0608146
Schizophrenia	Accelerometer-based walking (G2)	IVW	39	0.0758822	0.0831047	-0.0870029	0.238767	0.361194	0.715821
Schizophrenia	Accelerometer-based walking (G2)	MR-Egger	39	-0.288374	0.280764	-0.838671	0.261924	0.31104	0.811556
Schizophrenia	Accelerometer-based walking (G2)	Weighted median	39	-0.052194	0.0926491	-0.233786	0.129398	0.573196	0.840028
Schizophrenia	Accelerometer-based walking (G2)	Weighted mode	39	-0.163948	0.176562	-0.510009	0.182113	0.358979	0.913173
Schizophrenia	Accelerometer-based walking (G2)	MR-RAPS	39	0.0831812	0.0616058	-0.0375662	0.203929	0.176947	0.454033
Schizophrenia	Self-reported moderate-vigorous PA (G1)	IVW	19	0.215794	0.322557	-0.416417	0.848005	0.503489	0.798105
Schizophrenia	Self-reported moderate-vigorous PA (G1)	MR-Egger	19	3.53835	1.61949	0.364159	6.71254	0.0431905	0.555307
Schizophrenia	Self-reported moderate-vigorous PA (G1)	MR Egger (corrected)	19	0.265659	0.335381	-0.391688	0.923005	0.43921	0.811556
Schizophrenia	Self-reported moderate-vigorous PA (G1)	Weighted median	19	0.228647	0.248222	-0.257868	0.715162	0.356978	0.744469
Schizophrenia	Self-reported moderate-vigorous PA (G1)	Weighted mode	19	0.521616	0.439996	-0.340777	1.38401	0.251235	0.913173
Schizophrenia	Self-reported moderate-vigorous PA (G1)	MR-RAPS	19	0.24375	0.140967	-0.0325463	0.520046	0.0837872	0.2854
Schizophrenia	Self-reported moderate-vigorous PA (G1)	MR-RAPS	8	0.0112569	0.0132727	-0.0147576	0.0372714	0.39637	0.708267
Schizophrenia	Self-reported moderate-vigorous PA (G2)	IVW	127	0.297783	0.132696	0.0376984	0.557868	0.0248263	0.174953
Schizophrenia	Self-reported moderate-vigorous PA (G2)	MR-Egger	127	0.740477	0.468847	-0.178463	1.65942	0.116781	0.811556
Schizophrenia	Self-reported moderate-vigorous PA (G2)	Weighted median	127	0.224281	0.121229	-0.0133288	0.461891	0.0643059	0.4555
Schizophrenia	Self-reported moderate-vigorous PA (G2)	Weighted mode	127	0.147896	0.325315	-0.48972	0.785513	0.650161	0.913173
Schizophrenia	Self-reported moderate-vigorous PA (G2)	MR-RAPS	127	0.363544	0.0646781	0.236775	0.490314	1.9005e-08	2.00814e-06
Schizophrenia	Self-reported moderate-vigorous PA (G2)	MR-RAPS	78	-0.00375388	0.0050369	-0.0136262	0.00611843	0.456104	0.74065
Note. MR = Mendelian randomisation; IVW = inverse variance weighted; RAPS = Robust adjusted profile score; CI = confidence interval; FDR = false discovery rate; G1 = genome-wide significant genetic instrument (P < 5×10−8); G2 = more relaxed genetic instrument (P < 1×10−6); PA = physical activity.

## Sheet: eTable4
eTable4. MR estimates from IVW/Wald ratio, Egger, Weighted median, Weighted mode, and RAPS; Direction 2 (mental health/substance use disorders -> physical activity/sedentary behaviour).
Outcome	Exposure	MR method	N (snps)	b	SE	CI (lower)	CI (upper)	P-value	P-value (FDR)
Accelerometer-based moderate PA	ADHD (G1)	IVW	10	0.0157088	0.025344	-0.0339655	0.0653831	0.535375	0.798528
Accelerometer-based moderate PA	ADHD (G1)	MR-Egger	10	0.0870871	0.123302	-0.154586	0.32876	0.500057	0.998141
Accelerometer-based moderate PA	ADHD (G1)	Weighted median	10	0.0198907	0.0269993	-0.0330279	0.0728093	0.461297	0.798398
Accelerometer-based moderate PA	ADHD (G1)	Weighted mode	10	0.0179383	0.0449193	-0.0701036	0.10598	0.69895	0.89865
Accelerometer-based moderate PA	ADHD (G1)	MR-RAPS	10	0.0144189	0.0183002	-0.0214494	0.0502873	0.430749	0.667127
Accelerometer-based PA, mean acceleration	ADHD (G1)	IVW	8	0.201093	0.274571	-0.337067	0.739252	0.463932	0.77322
Accelerometer-based PA, mean acceleration	ADHD (G1)	MR-Egger	8	-0.577174	1.18537	-2.90049	1.74614	0.643593	0.998141
Accelerometer-based PA, mean acceleration	ADHD (G1)	Weighted median	8	0.150861	0.243565	-0.326527	0.628249	0.535662	0.808904
Accelerometer-based PA, mean acceleration	ADHD (G1)	Weighted mode	8	0.24176	0.377259	-0.497667	0.981188	0.542033	0.872195
Accelerometer-based PA, mean acceleration	ADHD (G1)	MR-RAPS	8	0.221183	0.158875	-0.0902117	0.532578	0.163867	0.353438
Accelerometer-based sedentary behaviour	ADHD (G1)	IVW	10	-0.0487114	0.0289439	-0.105441	0.00801866	0.0923831	0.342496
Accelerometer-based sedentary behaviour	ADHD (G1)	MR-Egger	10	-0.0237982	0.143602	-0.305257	0.257661	0.872486	0.998141
Accelerometer-based sedentary behaviour	ADHD (G1)	Weighted median	10	-0.0342865	0.0282424	-0.0896417	0.0210687	0.224745	0.741869
Accelerometer-based sedentary behaviour	ADHD (G1)	Weighted mode	10	-0.0347792	0.0410425	-0.115222	0.045664	0.418738	0.872195
Accelerometer-based sedentary behaviour	ADHD (G1)	MR-RAPS	10	-0.0468532	0.0182399	-0.0826034	-0.0111031	0.0102073	0.0488177
Accelerometer-based walking	ADHD (G1)	IVW	10	0.00529876	0.0295284	-0.0525769	0.0631744	0.857587	0.898425
Accelerometer-based walking	ADHD (G1)	MR-Egger	10	-0.0442707	0.145686	-0.329816	0.241275	0.768975	0.998141
Accelerometer-based walking	ADHD (G1)	Weighted median	10	-0.0220995	0.0283933	-0.0777504	0.0335513	0.43637	0.770065
Accelerometer-based walking	ADHD (G1)	Weighted mode	10	-0.0454704	0.0398675	-0.123611	0.03267	0.283504	0.872195
Accelerometer-based walking	ADHD (G1)	MR-RAPS	10	-0.000900522	0.0180514	-0.0362813	0.0344803	0.960213	0.985542
Self-reported moderate-vigorous PA	ADHD (G1)	IVW	8	0.0142964	0.0121383	-0.00949472	0.0380876	0.23888	0.559085
Self-reported moderate-vigorous PA	ADHD (G1)	MR-Egger	8	0.023637	0.0540369	-0.0822754	0.129549	0.67711	0.998141
Self-reported moderate-vigorous PA	ADHD (G1)	Weighted median	8	-0.00487582	0.0143826	-0.0330658	0.0233141	0.734604	0.905676
Self-reported moderate-vigorous PA	ADHD (G1)	Weighted mode	8	-0.010153	0.0205723	-0.0504748	0.0301687	0.636745	0.872195
Self-reported moderate-vigorous PA	ADHD (G1)	MR-RAPS	8	0.0159897	0.00982183	-0.00326107	0.0352405	0.10353	0.299691
Accelerometer-based moderate PA	ADHD (G2)	IVW	76	0.0162922	0.00911842	-0.00157993	0.0341643	0.0739808	0.301969
Accelerometer-based moderate PA	ADHD (G2)	MR-Egger	76	-0.0242495	0.0329864	-0.0889028	0.0404039	0.46458	0.998141
Accelerometer-based moderate PA	ADHD (G2)	Weighted median	76	0.0185791	0.0125541	-0.00602704	0.0431852	0.138896	0.741869
Accelerometer-based moderate PA	ADHD (G2)	Weighted mode	76	0.0209298	0.0311196	-0.0400646	0.0819243	0.503294	0.872195
Accelerometer-based moderate PA	ADHD (G2)	MR-RAPS	76	0.0112464	0.00746484	-0.0033847	0.0258775	0.131918	0.302312
Accelerometer-based PA, mean acceleration	ADHD (G2)	IVW	73	0.145873	0.075849	-0.00279061	0.294537	0.0544539	0.270954
Accelerometer-based PA, mean acceleration	ADHD (G2)	MR-Egger	73	-0.198587	0.269688	-0.727175	0.330002	0.46394	0.998141
Accelerometer-based PA, mean acceleration	ADHD (G2)	Weighted median	73	0.157521	0.0996082	-0.0377109	0.352753	0.113785	0.741869
Accelerometer-based PA, mean acceleration	ADHD (G2)	Weighted mode	73	0.197955	0.264088	-0.319657	0.715566	0.45595	0.872195
Accelerometer-based PA, mean acceleration	ADHD (G2)	MR-RAPS	73	0.0904481	0.0591732	-0.0255314	0.206428	0.126381	0.302312
Accelerometer-based sedentary behaviour	ADHD (G2)	IVW	76	-0.011938	0.00947515	-0.0305093	0.00663333	0.207697	0.559085
Accelerometer-based sedentary behaviour	ADHD (G2)	MR-Egger	76	0.00602883	0.0345818	-0.0617516	0.0738092	0.862078	0.998141
Accelerometer-based sedentary behaviour	ADHD (G2)	Weighted median	76	-0.00945769	0.0116089	-0.0322112	0.0132958	0.41525	0.764987
Accelerometer-based sedentary behaviour	ADHD (G2)	Weighted mode	76	-0.0249981	0.0282175	-0.0803045	0.0303082	0.378499	0.872195
Accelerometer-based sedentary behaviour	ADHD (G2)	MR-RAPS	76	-0.0105354	0.00741622	-0.0250712	0.00400036	0.155435	0.341957
Accelerometer-based walking	ADHD (G2)	IVW	76	-0.00703585	0.00932274	-0.0253084	0.0112367	0.45043	0.767773
Accelerometer-based walking	ADHD (G2)	MR-Egger	76	-0.00849922	0.0340947	-0.0753248	0.0583264	0.803833	0.998141
Accelerometer-based walking	ADHD (G2)	Weighted median	76	-0.0155612	0.0119151	-0.0389147	0.00779237	0.19155	0.741869
Accelerometer-based walking	ADHD (G2)	Weighted mode	76	-0.0489918	0.0338592	-0.115356	0.0173722	0.152084	0.872195
Accelerometer-based walking	ADHD (G2)	MR-RAPS	76	-0.00600178	0.00744594	-0.0205958	0.00859226	0.420215	0.660338
Self-reported moderate-vigorous PA	ADHD (G2)	IVW	73	0.0169293	0.00491679	0.0072924	0.0265662	0.000574955	0.00898067
Self-reported moderate-vigorous PA	ADHD (G2)	MR-Egger	73	0.0148075	0.0176668	-0.0198194	0.0494343	0.404758	0.998141
Self-reported moderate-vigorous PA	ADHD (G2)	Weighted median	73	0.0078185	0.00597999	-0.00390227	0.0195393	0.191062	0.741869
Self-reported moderate-vigorous PA	ADHD (G2)	Weighted mode	73	-0.00606358	0.0152179	-0.0358908	0.0237636	0.691478	0.89865
Self-reported moderate-vigorous PA	ADHD (G2)	MR-RAPS	73	0.0130562	0.00359322	0.0060135	0.0200989	0.000279526	0.00279526
Accelerometer-based moderate PA	Alcohol dependence (G1)	Wald ratio	1	-0.0831265	0.072665	-0.22555	0.0592968	0.252636	0.572017
Accelerometer-based moderate PA	Alcohol dependence (G1)	MR-RAPS	1	-0.0831265	0.0757895	-0.231674	0.0654209	0.272726	0.483868
Accelerometer-based PA, mean acceleration	Alcohol dependence (G1)	Wald ratio	1	-0.803356	0.579324	-1.93883	0.33212	0.16553	0.492115
Accelerometer-based PA, mean acceleration	Alcohol dependence (G1)	MR-RAPS	1	-0.803356	0.607568	-1.99419	0.387477	0.186085	0.386215
Accelerometer-based sedentary behaviour	Alcohol dependence (G1)	Wald ratio	1	-0.152031	0.072386	-0.293908	-0.0101548	0.0357037	0.218189
Accelerometer-based sedentary behaviour	Alcohol dependence (G1)	MR-RAPS	1	-0.152031	0.0775794	-0.304087	2.43105e-05	0.0500324	0.171986
Accelerometer-based walking	Alcohol dependence (G1)	Wald ratio	1	-0.0365129	0.072462	-0.178538	0.105513	0.614339	0.834516
Accelerometer-based walking	Alcohol dependence (G1)	MR-RAPS	1	-0.0365129	0.0748566	-0.183232	0.110206	0.625712	0.754889
Self-reported moderate-vigorous PA	Alcohol dependence (G1)	Wald ratio	1	0.0252566	0.036359	-0.046007	0.0965202	0.487277	0.787655
Self-reported moderate-vigorous PA	Alcohol dependence (G1)	MR-RAPS	1	0.0252566	0.0376392	-0.0485163	0.0990296	0.502209	0.700403
Accelerometer-based moderate PA	Alcohol dependence (G2)	IVW	23	-0.0472915	0.0247642	-0.0958293	0.0012462	0.0561748	0.270954
Accelerometer-based moderate PA	Alcohol dependence (G2)	MR-Egger	23	-0.0777711	0.07373	-0.222282	0.0667396	0.303497	0.998141
Accelerometer-based moderate PA	Alcohol dependence (G2)	Weighted median	23	-0.0596773	0.0429587	-0.143876	0.0245218	0.164779	0.741869
Accelerometer-based moderate PA	Alcohol dependence (G2)	Weighted mode	23	-0.0626566	0.0609831	-0.182183	0.0568703	0.315377	0.872195
Accelerometer-based moderate PA	Alcohol dependence (G2)	MR-RAPS	23	-0.048459	0.0318407	-0.110867	0.0139488	0.128029	0.302312
Accelerometer-based PA, mean acceleration	Alcohol dependence (G2)	IVW	23	-0.200282	0.185994	-0.564831	0.164267	0.281561	0.584372
Accelerometer-based PA, mean acceleration	Alcohol dependence (G2)	MR-Egger	23	-0.242886	0.582285	-1.38417	0.898393	0.68082	0.998141
Accelerometer-based PA, mean acceleration	Alcohol dependence (G2)	Weighted median	23	-0.272821	0.32491	-0.909645	0.364004	0.401088	0.764987
Accelerometer-based PA, mean acceleration	Alcohol dependence (G2)	Weighted mode	23	-0.492252	0.485328	-1.4435	0.458991	0.321481	0.872195
Accelerometer-based PA, mean acceleration	Alcohol dependence (G2)	MR-RAPS	23	-0.204996	0.248427	-0.691913	0.281921	0.409272	0.652462
Accelerometer-based sedentary behaviour	Alcohol dependence (G2)	IVW	23	-0.0181602	0.0310764	-0.0790698	0.0427495	0.55897	0.798528
Accelerometer-based sedentary behaviour	Alcohol dependence (G2)	MR-Egger	23	-0.135634	0.0734474	-0.27959	0.00832338	0.0789357	0.937362
Accelerometer-based sedentary behaviour	Alcohol dependence (G2)	Weighted median	23	-0.0261669	0.0435289	-0.111484	0.0591498	0.547748	0.808904
Accelerometer-based sedentary behaviour	Alcohol dependence (G2)	Weighted mode	23	-0.111924	0.0732192	-0.255434	0.0315852	0.14061	0.872195
Accelerometer-based sedentary behaviour	Alcohol dependence (G2)	MR-RAPS	23	-0.0190066	0.0313033	-0.0803612	0.0423479	0.543734	0.725208
Accelerometer-based walking	Alcohol dependence (G2)	IVW	23	0.00857283	0.0276285	-0.0455791	0.0627247	0.756341	0.872373
Accelerometer-based walking	Alcohol dependence (G2)	MR-Egger	23	-0.0572734	0.0735234	-0.201379	0.0868324	0.44468	0.998141
Accelerometer-based walking	Alcohol dependence (G2)	Weighted median	23	0.0176638	0.0426502	-0.0659306	0.101258	0.67876	0.905676
Accelerometer-based walking	Alcohol dependence (G2)	Weighted mode	23	0.0125303	0.0606802	-0.106403	0.131463	0.838302	0.931845
Accelerometer-based walking	Alcohol dependence (G2)	MR-RAPS	23	0.00886291	0.0315558	-0.0529865	0.0707124	0.778814	0.865349
Self-reported moderate-vigorous PA	Alcohol dependence (G2)	IVW	23	0.0166851	0.0135185	-0.00981124	0.0431813	0.217115	0.559085
Self-reported moderate-vigorous PA	Alcohol dependence (G2)	MR-Egger	23	0.0563566	0.0360767	-0.0143538	0.127067	0.133202	0.971159
Self-reported moderate-vigorous PA	Alcohol dependence (G2)	Weighted median	23	0.0260799	0.0213615	-0.0157886	0.0679484	0.22213	0.741869
Self-reported moderate-vigorous PA	Alcohol dependence (G2)	Weighted mode	23	0.0353276	0.0330728	-0.0294951	0.10015	0.297022	0.872195
Self-reported moderate-vigorous PA	Alcohol dependence (G2)	MR-RAPS	23	0.0173017	0.015078	-0.0122512	0.0468546	0.251185	0.452956
Accelerometer-based moderate PA	Anorexia (G1)	IVW	6	0.0152678	0.0233107	-0.030421	0.0609567	0.512485	0.793991
Accelerometer-based moderate PA	Anorexia (G1)	MR-Egger	6	-0.0789927	0.0783175	-0.232495	0.0745096	0.370216	0.998141
Accelerometer-based moderate PA	Anorexia (G1)	Weighted median	6	-0.0025914	0.0298842	-0.0611644	0.0559816	0.930898	0.980761
Accelerometer-based moderate PA	Anorexia (G1)	Weighted mode	6	-0.0236065	0.0445924	-0.111008	0.0637946	0.619191	0.872195
Accelerometer-based moderate PA	Anorexia (G1)	MR-RAPS	6	0.0156406	0.0232699	-0.0299684	0.0612496	0.501496	0.700403
Accelerometer-based PA, mean acceleration	Anorexia (G1)	IVW	6	0.318756	0.197433	-0.0682127	0.705726	0.106419	0.365814
Accelerometer-based PA, mean acceleration	Anorexia (G1)	MR-Egger	6	-0.786098	0.609034	-1.9798	0.407609	0.266348	0.998141
Accelerometer-based PA, mean acceleration	Anorexia (G1)	Weighted median	6	0.268414	0.249824	-0.22124	0.758068	0.282637	0.748158
Accelerometer-based PA, mean acceleration	Anorexia (G1)	Weighted mode	6	-0.0461588	0.346748	-0.725785	0.633467	0.899291	0.941118
Accelerometer-based PA, mean acceleration	Anorexia (G1)	MR-RAPS	6	0.327591	0.181791	-0.0287194	0.683902	0.0715423	0.233381
Accelerometer-based sedentary behaviour	Anorexia (G1)	IVW	6	-0.0269422	0.0307656	-0.0872428	0.0333584	0.38118	0.710674
Accelerometer-based sedentary behaviour	Anorexia (G1)	MR-Egger	6	0.0926262	0.101649	-0.106605	0.291857	0.413717	0.998141
Accelerometer-based sedentary behaviour	Anorexia (G1)	Weighted median	6	-0.0472557	0.0324784	-0.110913	0.016402	0.145673	0.741869
Accelerometer-based sedentary behaviour	Anorexia (G1)	Weighted mode	6	-0.0612995	0.0556936	-0.170459	0.0478599	0.321191	0.872195
Accelerometer-based sedentary behaviour	Anorexia (G1)	MR-RAPS	6	-0.0280473	0.023031	-0.0731881	0.0170935	0.223298	0.438621
Accelerometer-based walking	Anorexia (G1)	IVW	6	1.86594e-05	0.0255377	-0.0500353	0.0500726	0.999417	0.999417
Accelerometer-based walking	Anorexia (G1)	MR-Egger	6	-0.0806065	0.0896272	-0.256276	0.0950628	0.419312	0.998141
Accelerometer-based walking	Anorexia (G1)	Weighted median	6	-0.0024943	0.0312744	-0.063792	0.0588035	0.936432	0.980761
Accelerometer-based walking	Anorexia (G1)	Weighted mode	6	-0.0361571	0.0486037	-0.13142	0.0591062	0.490387	0.872195
Accelerometer-based walking	Anorexia (G1)	MR-RAPS	6	1.92294e-05	0.0231153	-0.0452868	0.0453252	0.999336	0.999336
Self-reported moderate-vigorous PA	Anorexia (G1)	IVW	6	0.0605008	0.00930761	0.0422579	0.0787437	8.02428e-11	8.82671e-09
Self-reported moderate-vigorous PA	Anorexia (G1)	MR-Egger	6	0.0512468	0.0369539	-0.0211829	0.123676	0.237789	0.998141
Self-reported moderate-vigorous PA	Anorexia (G1)	Weighted median	6	0.0647064	0.014934	0.0354358	0.093977	1.47204e-05	0.00132484
Self-reported moderate-vigorous PA	Anorexia (G1)	Weighted mode	6	0.0713073	0.0215711	0.029028	0.113587	0.0213414	0.872195
Self-reported moderate-vigorous PA	Anorexia (G1)	MR-RAPS	6	0.0613865	0.0117763	0.0383049	0.0844681	1.861e-07	6.74707e-06
Accelerometer-based moderate PA	Anorexia (G2)	IVW	73	0.00190543	0.00867536	-0.0150983	0.0189091	0.826154	0.893839
Accelerometer-based moderate PA	Anorexia (G2)	MR-Egger	73	-0.0470552	0.0298803	-0.105621	0.0115103	0.119751	0.971159
Accelerometer-based moderate PA	Anorexia (G2)	Weighted median	73	-0.00168549	0.0112006	-0.0236387	0.0202677	0.880385	0.980761
Accelerometer-based moderate PA	Anorexia (G2)	Weighted mode	73	-0.00942656	0.0287789	-0.0658333	0.0469801	0.744202	0.917509
Accelerometer-based moderate PA	Anorexia (G2)	MR-RAPS	73	0.00116508	0.00805678	-0.0146262	0.0169564	0.88502	0.936079
Accelerometer-based PA, mean acceleration	Anorexia (G2)	IVW	71	0.147051	0.0805433	-0.0108142	0.304915	0.0678903	0.30013
Accelerometer-based PA, mean acceleration	Anorexia (G2)	MR-Egger	71	-0.795912	0.265236	-1.31577	-0.27605	0.00374566	0.355838
Accelerometer-based PA, mean acceleration	Anorexia (G2)	Weighted median	71	0.0581075	0.0919172	-0.12205	0.238265	0.527274	0.808904
Accelerometer-based PA, mean acceleration	Anorexia (G2)	Weighted mode	71	-0.0755076	0.20837	-0.483912	0.332897	0.718165	0.91035
Accelerometer-based PA, mean acceleration	Anorexia (G2)	MR-RAPS	71	0.172949	0.0629955	0.0494776	0.29642	0.00604343	0.0316561
Accelerometer-based sedentary behaviour	Anorexia (G2)	IVW	73	-0.00322318	0.00990558	-0.0226381	0.0161918	0.744886	0.872373
Accelerometer-based sedentary behaviour	Anorexia (G2)	MR-Egger	73	0.0284452	0.034594	-0.0393591	0.0962494	0.413683	0.998141
Accelerometer-based sedentary behaviour	Anorexia (G2)	Weighted median	73	0.001033	0.0117545	-0.0220058	0.0240718	0.929971	0.980761
Accelerometer-based sedentary behaviour	Anorexia (G2)	Weighted mode	73	-0.0202935	0.030103	-0.0792954	0.0387085	0.502385	0.872195
Accelerometer-based sedentary behaviour	Anorexia (G2)	MR-RAPS	73	-0.00362684	0.00796855	-0.0192452	0.0119915	0.649006	0.759475
Accelerometer-based walking	Anorexia (G2)	IVW	73	-0.00198427	0.00950024	-0.0206047	0.0166362	0.834553	0.893839
Accelerometer-based walking	Anorexia (G2)	MR-Egger	73	-0.0496639	0.032863	-0.114075	0.0147476	0.135166	0.971159
Accelerometer-based walking	Anorexia (G2)	Weighted median	73	0.00129785	0.0118956	-0.0220176	0.0246133	0.913121	0.980761
Accelerometer-based walking	Anorexia (G2)	Weighted mode	73	0.0258877	0.0325284	-0.037868	0.0896435	0.428736	0.872195
Accelerometer-based walking	Anorexia (G2)	MR-RAPS	73	-0.00261695	0.00798357	-0.0182648	0.0130308	0.743069	0.851433
Self-reported moderate-vigorous PA	Anorexia (G2)	IVW	71	0.0163524	0.00700777	0.00261716	0.0300876	0.0196237	0.134913
Self-reported moderate-vigorous PA	Anorexia (G2)	MR-Egger	71	0.0063883	0.0252421	-0.0430863	0.0558629	0.800958	0.998141
Self-reported moderate-vigorous PA	Anorexia (G2)	Weighted median	71	0.00637463	0.0064968	-0.00635911	0.0191084	0.326497	0.764987
Self-reported moderate-vigorous PA	Anorexia (G2)	Weighted mode	71	0.00967004	0.0163223	-0.0223216	0.0416617	0.555462	0.872195
Self-reported moderate-vigorous PA	Anorexia (G2)	MR-RAPS	71	0.0174686	0.00370933	0.0101983	0.0247389	2.48493e-06	5.46685e-05
Accelerometer-based moderate PA	Autism (G1)	IVW	2	-0.0755316	0.0422939	-0.158428	0.00736448	0.0741197	0.301969
Accelerometer-based moderate PA	Autism (G1)	MR-RAPS	2	-0.076628	0.0434335	-0.161758	0.0085016	0.077688	0.23738
Accelerometer-based PA, mean acceleration	Autism (G1)	IVW	2	-0.371917	0.496201	-1.34447	0.600637	0.453538	0.767773
Accelerometer-based PA, mean acceleration	Autism (G1)	MR-RAPS	2	-0.385077	0.329971	-1.03182	0.261667	0.24321	0.452956
Accelerometer-based sedentary behaviour	Autism (G1)	IVW	2	0.0991949	0.0890981	-0.0754374	0.273827	0.26557	0.572798
Accelerometer-based sedentary behaviour	Autism (G1)	MR-RAPS	2	0.105774	0.0432175	0.021068	0.190481	0.0143856	0.0659341
Accelerometer-based walking	Autism (G1)	IVW	2	-0.122193	0.0212615	-0.163865	-0.08052	9.07699e-09	4.99234e-07
Accelerometer-based walking	Autism (G1)	MR-RAPS	2	-0.122671	0.0451006	-0.211068	-0.0342733	0.00652957	0.0326478
Self-reported moderate-vigorous PA	Autism (G1)	IVW	2	0.00911897	0.0214101	-0.0328447	0.0510827	0.670166	0.845482
Self-reported moderate-vigorous PA	Autism (G1)	MR-RAPS	2	0.00928287	0.0200761	-0.0300663	0.048632	0.643806	0.759475
Accelerometer-based moderate PA	Autism (G2)	IVW	57	0.00327853	0.012502	-0.0212254	0.0277825	0.793136	0.893839
Accelerometer-based moderate PA	Autism (G2)	MR-Egger	57	0.00396104	0.0323876	-0.0595187	0.0674408	0.903106	0.998141
Accelerometer-based moderate PA	Autism (G2)	Weighted median	57	-0.00549423	0.014218	-0.0333615	0.022373	0.69918	0.905676
Accelerometer-based moderate PA	Autism (G2)	Weighted mode	57	-0.0255449	0.0323804	-0.0890105	0.0379206	0.433497	0.872195
Accelerometer-based moderate PA	Autism (G2)	MR-RAPS	57	0.00262897	0.00932441	-0.0156469	0.0209048	0.777985	0.865349
Accelerometer-based PA, mean acceleration	Autism (G2)	IVW	53	-0.107895	0.0886506	-0.28165	0.0658606	0.223575	0.559085
Accelerometer-based PA, mean acceleration	Autism (G2)	MR-Egger	53	-0.235334	0.229325	-0.68481	0.214142	0.309638	0.998141
Accelerometer-based PA, mean acceleration	Autism (G2)	Weighted median	53	-0.149405	0.110249	-0.365492	0.0666823	0.175365	0.741869
Accelerometer-based PA, mean acceleration	Autism (G2)	Weighted mode	53	-0.0653151	0.242914	-0.541426	0.410796	0.789084	0.931845
Accelerometer-based PA, mean acceleration	Autism (G2)	MR-RAPS	53	-0.118818	0.0757405	-0.26727	0.0296333	0.116706	0.302312
Accelerometer-based sedentary behaviour	Autism (G2)	IVW	57	0.00740139	0.0115277	-0.0151929	0.0299957	0.520839	0.795726
Accelerometer-based sedentary behaviour	Autism (G2)	MR-Egger	57	0.0325058	0.0296377	-0.025584	0.0905956	0.27752	0.998141
Accelerometer-based sedentary behaviour	Autism (G2)	Weighted median	57	0.0159277	0.0134225	-0.0103803	0.0422358	0.235367	0.741869
Accelerometer-based sedentary behaviour	Autism (G2)	Weighted mode	57	0.0324373	0.0295913	-0.0255617	0.0904363	0.277693	0.872195
Accelerometer-based sedentary behaviour	Autism (G2)	MR-RAPS	57	0.0100024	0.009357	-0.00833732	0.0283421	0.285081	0.49776
Accelerometer-based walking	Autism (G2)	IVW	57	-0.0131624	0.0101428	-0.0330423	0.00671741	0.194385	0.559085
Accelerometer-based walking	Autism (G2)	MR-Egger	57	-0.0514162	0.0256721	-0.101733	-0.00109897	0.0501367	0.795783
Accelerometer-based walking	Autism (G2)	Weighted median	57	-0.0046485	0.0134865	-0.031082	0.021785	0.730336	0.905676
Accelerometer-based walking	Autism (G2)	Weighted mode	57	0.0170177	0.0365719	-0.0546632	0.0886986	0.643506	0.872195
Accelerometer-based walking	Autism (G2)	MR-RAPS	57	-0.0144443	0.00945034	-0.032967	0.00407838	0.126403	0.302312
Self-reported moderate-vigorous PA	Autism (G2)	IVW	53	-0.00313781	0.00636622	-0.0156156	0.00933997	0.622094	0.834516
Self-reported moderate-vigorous PA	Autism (G2)	MR-Egger	53	-0.000283932	0.0165133	-0.03265	0.0320821	0.986349	0.998141
Self-reported moderate-vigorous PA	Autism (G2)	Weighted median	53	-0.00151044	0.0070605	-0.015349	0.0123281	0.830603	0.980761
Self-reported moderate-vigorous PA	Autism (G2)	Weighted mode	53	0.011877	0.0164737	-0.0204114	0.0441654	0.474158	0.872195
Self-reported moderate-vigorous PA	Autism (G2)	MR-RAPS	53	-0.0040637	0.0045302	-0.0129429	0.0048155	0.369706	0.598054
Accelerometer-based moderate PA	Bipolar disorder (G1)	IVW	52	0.0425676	0.0129583	0.0171693	0.0679659	0.00101996	0.0101996
Accelerometer-based moderate PA	Bipolar disorder (G1)	MR-Egger	52	0.138992	0.0633804	0.0147661	0.263217	0.0329887	0.795783
Accelerometer-based moderate PA	Bipolar disorder (G1)	Weighted median	52	0.037918	0.0164238	0.0057274	0.0701086	0.0209588	0.235786
Accelerometer-based moderate PA	Bipolar disorder (G1)	Weighted mode	52	0.0478534	0.0367313	-0.0241399	0.119847	0.198496	0.872195
Accelerometer-based moderate PA	Bipolar disorder (G1)	MR-RAPS	52	0.0436677	0.0112087	0.0216987	0.0656368	9.78434e-05	0.00119586
Accelerometer-based PA, mean acceleration	Bipolar disorder (G1)	IVW	53	0.077835	0.132829	-0.18251	0.33818	0.557891	0.798528
Accelerometer-based PA, mean acceleration	Bipolar disorder (G1)	MR-Egger	53	0.289368	0.67194	-1.02763	1.60637	0.66854	0.998141
Accelerometer-based PA, mean acceleration	Bipolar disorder (G1)	Weighted median	53	0.0624202	0.131739	-0.195789	0.320629	0.635631	0.866769
Accelerometer-based PA, mean acceleration	Bipolar disorder (G1)	Weighted mode	53	0.0495181	0.281337	-0.501903	0.600939	0.86097	0.931845
Accelerometer-based PA, mean acceleration	Bipolar disorder (G1)	MR-RAPS	53	0.0795987	0.0847187	-0.0864499	0.245647	0.347441	0.581756
Accelerometer-based sedentary behaviour	Bipolar disorder (G1)	IVW	52	-0.0407382	0.0154645	-0.0710487	-0.0104278	0.00843099	0.0665291
Accelerometer-based sedentary behaviour	Bipolar disorder (G1)	MR-Egger	52	-0.0357948	0.0774413	-0.18758	0.11599	0.645929	0.998141
Accelerometer-based sedentary behaviour	Bipolar disorder (G1)	Weighted median	52	-0.0139149	0.0171256	-0.047481	0.0196512	0.416493	0.764987
Accelerometer-based sedentary behaviour	Bipolar disorder (G1)	Weighted mode	52	0.0147852	0.0310373	-0.0460478	0.0756183	0.635846	0.872195
Accelerometer-based sedentary behaviour	Bipolar disorder (G1)	MR-RAPS	52	-0.0427803	0.0110795	-0.0644962	-0.0210644	0.00011283	0.00124113
Accelerometer-based walking	Bipolar disorder (G1)	IVW	52	0.0167571	0.0147154	-0.012085	0.0455992	0.254807	0.572017
Accelerometer-based walking	Bipolar disorder (G1)	MR-Egger	52	-0.00017242	0.0736533	-0.144533	0.144188	0.998141	0.998141
Accelerometer-based walking	Bipolar disorder (G1)	Weighted median	52	0.0264577	0.0172347	-0.00732238	0.0602378	0.12475	0.741869
Accelerometer-based walking	Bipolar disorder (G1)	Weighted mode	52	0.044951	0.044547	-0.042361	0.132263	0.317705	0.872195
Accelerometer-based walking	Bipolar disorder (G1)	MR-RAPS	52	0.0174099	0.011073	-0.00429322	0.039113	0.115885	0.302312
Self-reported moderate-vigorous PA	Bipolar disorder (G1)	IVW	53	0.00875938	0.00879088	-0.00847074	0.0259895	0.319047	0.638095
Self-reported moderate-vigorous PA	Bipolar disorder (G1)	MR-Egger	53	0.0651177	0.0437853	-0.0207016	0.150937	0.143118	0.971159
Self-reported moderate-vigorous PA	Bipolar disorder (G1)	Weighted median	53	0.00703865	0.0086233	-0.00986301	0.0239403	0.414364	0.764987
Self-reported moderate-vigorous PA	Bipolar disorder (G1)	Weighted mode	53	0.0165571	0.0226377	-0.0278128	0.060927	0.467822	0.872195
Self-reported moderate-vigorous PA	Bipolar disorder (G1)	MR-RAPS	53	0.00918442	0.00511672	-0.000844339	0.0192132	0.0726562	0.233381
Accelerometer-based moderate PA	Bipolar disorder (G2)	IVW	234	0.0237919	0.00660504	0.010846	0.0367378	0.000315674	0.00578736
Accelerometer-based moderate PA	Bipolar disorder (G2)	MR-Egger	234	0.0220775	0.0233522	-0.0236928	0.0678478	0.34543	0.998141
Accelerometer-based moderate PA	Bipolar disorder (G2)	Weighted median	234	0.026617	0.00938073	0.00823081	0.0450033	0.00454801	0.0818641
Accelerometer-based moderate PA	Bipolar disorder (G2)	Weighted mode	234	0.0416992	0.027638	-0.0124712	0.0958697	0.132714	0.872195
Accelerometer-based moderate PA	Bipolar disorder (G2)	MR-RAPS	234	0.0271905	0.00632239	0.0147986	0.0395824	1.70288e-05	0.000267595
Accelerometer-based PA, mean acceleration	Bipolar disorder (G2)	IVW	235	0.0190227	0.062633	-0.103738	0.141783	0.761343	0.872373
Accelerometer-based PA, mean acceleration	Bipolar disorder (G2)	MR-Egger	235	0.0381969	0.222134	-0.397186	0.47358	0.863623	0.998141
Accelerometer-based PA, mean acceleration	Bipolar disorder (G2)	Weighted median	235	0.0151312	0.0765301	-0.134868	0.16513	0.843267	0.980761
Accelerometer-based PA, mean acceleration	Bipolar disorder (G2)	Weighted mode	235	0.0444235	0.24212	-0.430131	0.518978	0.854582	0.931845
Accelerometer-based PA, mean acceleration	Bipolar disorder (G2)	MR-RAPS	253	0.0339311	0.0483681	-0.0608705	0.128733	0.482981	0.700403
Accelerometer-based sedentary behaviour	Bipolar disorder (G2)	IVW	234	-0.0261375	0.00775934	-0.0413458	-0.0109291	0.000755744	0.00898067
Accelerometer-based sedentary behaviour	Bipolar disorder (G2)	MR-Egger	234	-0.0158174	0.0274259	-0.0695721	0.0379373	0.564679	0.998141
Accelerometer-based sedentary behaviour	Bipolar disorder (G2)	Weighted median	234	-0.0129797	0.00958668	-0.0317696	0.00581015	0.175757	0.741869
Accelerometer-based sedentary behaviour	Bipolar disorder (G2)	Weighted mode	234	0.0142398	0.0286253	-0.0418659	0.0703454	0.619338	0.872195
Accelerometer-based sedentary behaviour	Bipolar disorder (G2)	MR-RAPS	234	-0.0265331	0.00624733	-0.0387779	-0.0142884	2.16541e-05	0.000297743
Accelerometer-based walking	Bipolar disorder (G2)	IVW	234	0.00397625	0.00794343	-0.0115929	0.0195454	0.616673	0.834516
Accelerometer-based walking	Bipolar disorder (G2)	MR-Egger	234	0.0025052	0.0280852	-0.0525418	0.0575522	0.929	0.998141
Accelerometer-based walking	Bipolar disorder (G2)	Weighted median	234	0.00953439	0.00960103	-0.00928363	0.0283524	0.320681	0.764987
Accelerometer-based walking	Bipolar disorder (G2)	Weighted mode	234	0.0177383	0.0329815	-0.0469055	0.0823821	0.59121	0.872195
Accelerometer-based walking	Bipolar disorder (G2)	MR-RAPS	234	0.00614256	0.00623186	-0.00607188	0.018357	0.324295	0.557382
Self-reported moderate-vigorous PA	Bipolar disorder (G2)	IVW	235	0.00793341	0.00435039	-0.000593358	0.0164602	0.0682114	0.30013
Self-reported moderate-vigorous PA	Bipolar disorder (G2)	MR-Egger	235	0.0107233	0.0154173	-0.0194945	0.0409411	0.487409	0.998141
Self-reported moderate-vigorous PA	Bipolar disorder (G2)	Weighted median	235	0.00560674	0.00484142	-0.00388245	0.0150959	0.246833	0.741869
Self-reported moderate-vigorous PA	Bipolar disorder (G2)	Weighted mode	235	0.0082602	0.0157833	-0.022675	0.0391954	0.601225	0.872195
Self-reported moderate-vigorous PA	Bipolar disorder (G2)	MR-RAPS	235	0.00966684	0.00291131	0.00396067	0.015373	0.000898743	0.00760475
Accelerometer-based walking	Birth length (G1)	MR-RAPS	2	0.0332582	0.0693153	-0.1026	0.169116	0.631362	0.754889
Accelerometer-based moderate PA	Birth length (G1)	IVW	2	-0.0376933	0.0735683	-0.181887	0.1065	0.6084	0.834516
Accelerometer-based moderate PA	Birth length (G1)	MR-RAPS	2	-0.0383609	0.0695949	-0.174767	0.0980452	0.581495	0.747342
Accelerometer-based PA, mean acceleration	Birth length (G1)	IVW	2	-0.594053	0.896802	-2.35179	1.16368	0.507707	0.793991
Accelerometer-based PA, mean acceleration	Birth length (G1)	MR-RAPS	2	-0.619255	0.536781	-1.67135	0.432836	0.248646	0.452956
Accelerometer-based sedentary behaviour	Birth length (G1)	IVW	2	0.0822389	0.0755966	-0.0659304	0.230408	0.276654	0.584372
Accelerometer-based sedentary behaviour	Birth length (G1)	MR-RAPS	2	0.0836092	0.0698357	-0.0532688	0.220487	0.231218	0.446211
Accelerometer-based walking	Birth length (G1)	IVW	2	0.0323423	0.0858249	-0.135874	0.200559	0.706292	0.872373
Self-reported moderate-vigorous PA	Birth length (G1)	IVW	2	-0.0498568	0.0315948	-0.111783	0.012069	0.114564	0.381881
Self-reported moderate-vigorous PA	Birth length (G1)	MR-RAPS	2	-0.0498511	0.0337957	-0.116091	0.0163885	0.140193	0.31472
Accelerometer-based moderate PA	Birth length (G2)	IVW	19	-0.0351924	0.0295066	-0.0930253	0.0226404	0.232988	0.559085
Accelerometer-based moderate PA	Birth length (G2)	MR-Egger	19	-0.0639851	0.135244	-0.329064	0.201094	0.642154	0.998141
Accelerometer-based moderate PA	Birth length (G2)	Weighted median	19	0.00768945	0.0329247	-0.0568429	0.0722218	0.815337	0.978404
Accelerometer-based moderate PA	Birth length (G2)	Weighted mode	19	0.0325324	0.0523337	-0.0700417	0.135106	0.541977	0.872195
Accelerometer-based moderate PA	Birth length (G2)	MR-RAPS	19	-0.0372756	0.0247332	-0.0857526	0.0112013	0.131782	0.302312
Accelerometer-based PA, mean acceleration	Birth length (G2)	IVW	19	-0.586163	0.174768	-0.928708	-0.243618	0.000796655	0.00898067
Accelerometer-based PA, mean acceleration	Birth length (G2)	MR-Egger	19	-0.368166	0.824173	-1.98354	1.24721	0.660723	0.998141
Accelerometer-based PA, mean acceleration	Birth length (G2)	Weighted median	19	-0.777031	0.253423	-1.27374	-0.280322	0.00216839	0.0487889
Accelerometer-based PA, mean acceleration	Birth length (G2)	Weighted mode	19	-0.945568	0.512528	-1.95012	0.0589872	0.0815702	0.872195
Accelerometer-based PA, mean acceleration	Birth length (G2)	MR-RAPS	19	-0.609559	0.196105	-0.993925	-0.225193	0.00188148	0.0137975
Accelerometer-based sedentary behaviour	Birth length (G2)	IVW	19	0.0389962	0.023244	-0.00656207	0.0845545	0.093408	0.342496
Accelerometer-based sedentary behaviour	Birth length (G2)	MR-Egger	19	0.00936274	0.106427	-0.199234	0.217959	0.930926	0.998141
Accelerometer-based sedentary behaviour	Birth length (G2)	Weighted median	19	0.053573	0.0337011	-0.0124811	0.119627	0.111913	0.741869
Accelerometer-based sedentary behaviour	Birth length (G2)	Weighted mode	19	0.0712263	0.0675753	-0.0612213	0.203674	0.305814	0.872195
Accelerometer-based sedentary behaviour	Birth length (G2)	MR-RAPS	19	0.0406245	0.0248825	-0.00814523	0.0893943	0.102542	0.299691
Accelerometer-based walking	Birth length (G2)	IVW	19	-0.00426124	0.020635	-0.0447059	0.0361834	0.836396	0.893839
Accelerometer-based walking	Birth length (G2)	MR-Egger	19	-0.0189634	0.105681	-0.226097	0.188171	0.859713	0.998141
Accelerometer-based walking	Birth length (G2)	Weighted median	19	-0.0341561	0.0337728	-0.100351	0.0320385	0.311849	0.764987
Accelerometer-based walking	Birth length (G2)	Weighted mode	19	-0.0486754	0.0529117	-0.152382	0.0550314	0.36977	0.872195
Accelerometer-based walking	Birth length (G2)	MR-RAPS	19	-0.00438548	0.0249441	-0.0532759	0.044505	0.860442	0.927927
Self-reported moderate-vigorous PA	Birth length (G2)	IVW	19	-0.0130486	0.0110789	-0.0347633	0.00866608	0.238882	0.559085
Self-reported moderate-vigorous PA	Birth length (G2)	MR-Egger	19	-0.0537263	0.050212	-0.152142	0.0446893	0.299582	0.998141
Self-reported moderate-vigorous PA	Birth length (G2)	Weighted median	19	-0.0189099	0.0155792	-0.0494452	0.0116254	0.224828	0.741869
Self-reported moderate-vigorous PA	Birth length (G2)	Weighted mode	19	-0.0444963	0.0304158	-0.104111	0.0151187	0.160728	0.872195
Self-reported moderate-vigorous PA	Birth length (G2)	MR-RAPS	19	-0.0135503	0.0117987	-0.0366756	0.00957507	0.250779	0.452956
Accelerometer-based moderate PA	Cannabis use disorder (G1)	IVW	2	-0.348194	0.239906	-0.81841	0.122023	0.146676	0.448176
Accelerometer-based moderate PA	Cannabis use disorder (G1)	MR-RAPS	2	-0.348675	0.253949	-0.846414	0.149065	0.169749	0.359084
Accelerometer-based PA, mean acceleration	Cannabis use disorder (G1)	IVW	2	0.0601608	2.68433	-5.20112	5.32144	0.982119	0.99113
Accelerometer-based PA, mean acceleration	Cannabis use disorder (G1)	MR-RAPS	2	0.0619768	1.92015	-3.70152	3.82547	0.974251	0.985542
Accelerometer-based sedentary behaviour	Cannabis use disorder (G1)	IVW	2	-0.167792	0.238991	-0.636214	0.30063	0.482626	0.787655
Accelerometer-based sedentary behaviour	Cannabis use disorder (G1)	MR-RAPS	2	-0.167795	0.250533	-0.658839	0.32325	0.503017	0.700403
Accelerometer-based walking	Cannabis use disorder (G1)	IVW	2	0.402295	0.588285	-0.750745	1.55533	0.494074	0.787655
Accelerometer-based walking	Cannabis use disorder (G1)	MR-RAPS	2	0.43872	0.245778	-0.0430053	0.920444	0.0742575	0.233381
Self-reported moderate-vigorous PA	Cannabis use disorder (G1)	IVW	2	0.294285	0.113733	0.0713679	0.517202	0.00966746	0.0708947
Self-reported moderate-vigorous PA	Cannabis use disorder (G1)	MR-RAPS	2	0.294423	0.123847	0.0516821	0.537164	0.0174397	0.0737833
Accelerometer-based moderate PA	Cannabis use disorder (G2)	IVW	52	-0.0534789	0.063057	-0.177071	0.0701129	0.39638	0.726697
Accelerometer-based moderate PA	Cannabis use disorder (G2)	MR-Egger	52	-0.14581	0.204176	-0.545996	0.254375	0.478462	0.998141
Accelerometer-based moderate PA	Cannabis use disorder (G2)	Weighted median	52	-0.0476117	0.0828103	-0.20992	0.114697	0.565326	0.808904
Accelerometer-based moderate PA	Cannabis use disorder (G2)	Weighted mode	52	-0.0610962	0.179153	-0.412235	0.290043	0.734483	0.917509
Accelerometer-based moderate PA	Cannabis use disorder (G2)	MR-RAPS	52	-0.0562988	0.060121	-0.174136	0.0615383	0.349054	0.581756
Accelerometer-based PA, mean acceleration	Cannabis use disorder (G2)	IVW	51	-0.898276	0.586558	-2.04793	0.251379	0.125662	0.394938
Accelerometer-based PA, mean acceleration	Cannabis use disorder (G2)	MR-Egger	51	0.462057	1.87936	-3.2215	4.14561	0.806819	0.998141
Accelerometer-based PA, mean acceleration	Cannabis use disorder (G2)	MR Egger (corrected)	51	-0.927315	0.589989	-2.08369	0.229064	0.122444	0.971159
Accelerometer-based PA, mean acceleration	Cannabis use disorder (G2)	Weighted median	51	-0.637882	0.701955	-2.01371	0.73795	0.363497	0.764987
Accelerometer-based PA, mean acceleration	Cannabis use disorder (G2)	Weighted mode	51	-0.755156	1.64866	-3.98652	2.47621	0.648906	0.872195
Accelerometer-based PA, mean acceleration	Cannabis use disorder (G2)	MR-RAPS	51	-0.966121	0.467356	-1.88214	-0.0501036	0.0387147	0.146849
Accelerometer-based sedentary behaviour	Cannabis use disorder (G2)	IVW	52	-0.0493172	0.0806083	-0.207309	0.108675	0.540661	0.798528
Accelerometer-based sedentary behaviour	Cannabis use disorder (G2)	MR-Egger	52	-0.0667502	0.261585	-0.579458	0.445957	0.799634	0.998141
Accelerometer-based sedentary behaviour	Cannabis use disorder (G2)	Weighted median	52	-0.0132755	0.0877415	-0.185249	0.158698	0.879737	0.980761
Accelerometer-based sedentary behaviour	Cannabis use disorder (G2)	Weighted mode	52	-0.078729	0.172109	-0.416063	0.258605	0.6493	0.872195
Accelerometer-based sedentary behaviour	Cannabis use disorder (G2)	MR-RAPS	52	-0.0538533	0.0587871	-0.169076	0.0613694	0.359628	0.590435
Accelerometer-based walking	Cannabis use disorder (G2)	IVW	52	0.0200946	0.0648752	-0.107061	0.14725	0.756757	0.872373
Accelerometer-based walking	Cannabis use disorder (G2)	MR-Egger	52	0.279493	0.206978	-0.126185	0.685171	0.182985	0.998141
Accelerometer-based walking	Cannabis use disorder (G2)	Weighted median	52	0.0554432	0.0847853	-0.110736	0.221622	0.51316	0.808904
Accelerometer-based walking	Cannabis use disorder (G2)	Weighted mode	52	0.106771	0.173046	-0.232398	0.445941	0.539971	0.872195
Accelerometer-based walking	Cannabis use disorder (G2)	MR-RAPS	52	0.0212264	0.0598086	-0.0959984	0.138451	0.72266	0.836764
Self-reported moderate-vigorous PA	Cannabis use disorder (G2)	IVW	51	0.0745976	0.0370841	0.00191282	0.147282	0.0442642	0.243453
Self-reported moderate-vigorous PA	Cannabis use disorder (G2)	MR-Egger	51	0.0023957	0.118963	-0.230772	0.235564	0.984015	0.998141
Self-reported moderate-vigorous PA	Cannabis use disorder (G2)	Weighted median	51	0.0671284	0.0422923	-0.0157645	0.150021	0.112456	0.741869
Self-reported moderate-vigorous PA	Cannabis use disorder (G2)	Weighted mode	51	0.0202549	0.105563	-0.186649	0.227158	0.848617	0.931845
Self-reported moderate-vigorous PA	Cannabis use disorder (G2)	MR-RAPS	51	0.0807821	0.028403	0.0251121	0.136452	0.00445321	0.0244927
Accelerometer-based moderate PA	Cigarette Smoking (G1)	IVW	9	0.00954953	0.0400687	-0.0689851	0.0880842	0.811626	0.893839
Accelerometer-based moderate PA	Cigarette Smoking (G1)	MR-Egger	9	0.0962734	0.0847556	-0.0698475	0.262394	0.29339	0.998141
Accelerometer-based moderate PA	Cigarette Smoking (G1)	Weighted median	9	0.0462336	0.0485616	-0.048947	0.141414	0.341065	0.764987
Accelerometer-based moderate PA	Cigarette Smoking (G1)	Weighted mode	9	0.0599568	0.0496963	-0.0374478	0.157361	0.262102	0.872195
Accelerometer-based moderate PA	Cigarette Smoking (G1)	MR-RAPS	9	0.00962556	0.0415816	-0.0718744	0.0911255	0.816937	0.889734
Accelerometer-based PA, mean acceleration	Cigarette Smoking (G1)	IVW	9	0.240342	0.320761	-0.388349	0.869033	0.453684	0.767773
Accelerometer-based PA, mean acceleration	Cigarette Smoking (G1)	MR-Egger	9	1.45666	0.659493	0.164053	2.74926	0.0629126	0.853814
Accelerometer-based PA, mean acceleration	Cigarette Smoking (G1)	Weighted median	9	0.266807	0.396702	-0.51073	1.04434	0.501226	0.808904
Accelerometer-based PA, mean acceleration	Cigarette Smoking (G1)	Weighted mode	9	0.830136	0.42936	-0.0114107	1.67168	0.0892478	0.872195
Accelerometer-based PA, mean acceleration	Cigarette Smoking (G1)	MR-RAPS	9	0.242446	0.323477	-0.391569	0.876462	0.453555	0.674204
Accelerometer-based sedentary behaviour	Cigarette Smoking (G1)	IVW	9	-0.00455481	0.0300069	-0.0633684	0.0542588	0.879351	0.912534
Accelerometer-based sedentary behaviour	Cigarette Smoking (G1)	MR-Egger	9	-0.0098596	0.0844622	-0.175406	0.155686	0.91035	0.998141
Accelerometer-based sedentary behaviour	Cigarette Smoking (G1)	Weighted median	9	-0.0224483	0.0468882	-0.114349	0.0694527	0.632109	0.866769
Accelerometer-based sedentary behaviour	Cigarette Smoking (G1)	Weighted mode	9	-0.0218707	0.051253	-0.122327	0.0785851	0.680834	0.89865
Accelerometer-based sedentary behaviour	Cigarette Smoking (G1)	MR-RAPS	9	-0.00457566	0.041507	-0.0859294	0.0767781	0.91222	0.946644
Accelerometer-based walking	Cigarette Smoking (G1)	IVW	9	-0.00550636	0.0281808	-0.0607408	0.0497281	0.845085	0.893839
Accelerometer-based walking	Cigarette Smoking (G1)	MR-Egger	9	-0.0308571	0.0845308	-0.196538	0.134823	0.725862	0.998141
Accelerometer-based walking	Cigarette Smoking (G1)	Weighted median	9	-0.000311192	0.0479932	-0.0943779	0.0937555	0.994826	0.996293
Accelerometer-based walking	Cigarette Smoking (G1)	Weighted mode	9	-0.00367184	0.051579	-0.104767	0.0974229	0.944995	0.962181
Accelerometer-based walking	Cigarette Smoking (G1)	MR-RAPS	9	-0.00552827	0.0415544	-0.0869749	0.0759183	0.894164	0.936743
Self-reported moderate-vigorous PA	Cigarette Smoking (G1)	IVW	9	0.0241521	0.0230382	-0.0210026	0.0693069	0.294476	0.599858
Self-reported moderate-vigorous PA	Cigarette Smoking (G1)	MR-Egger	9	0.0432026	0.0500352	-0.0548663	0.141272	0.416494	0.998141
Self-reported moderate-vigorous PA	Cigarette Smoking (G1)	Weighted median	9	0.0285124	0.0229894	-0.0165468	0.0735716	0.214886	0.741869
Self-reported moderate-vigorous PA	Cigarette Smoking (G1)	Weighted mode	9	0.0271089	0.0244506	-0.0208144	0.0750321	0.299767	0.872195
Self-reported moderate-vigorous PA	Cigarette Smoking (G1)	MR-RAPS	9	0.0244508	0.0196355	-0.0140347	0.0629363	0.213045	0.426089
Accelerometer-based moderate PA	Cigarette Smoking (G2)	IVW	44	-0.0148366	0.034567	-0.0825879	0.0529146	0.667768	0.845482
Accelerometer-based moderate PA	Cigarette Smoking (G2)	MR-Egger	44	0.0482709	0.0733914	-0.0955762	0.192118	0.514307	0.998141
Accelerometer-based moderate PA	Cigarette Smoking (G2)	Weighted median	44	0.040072	0.0448743	-0.0478816	0.128026	0.371866	0.764987
Accelerometer-based moderate PA	Cigarette Smoking (G2)	Weighted mode	44	0.0437922	0.0463646	-0.0470824	0.134667	0.350182	0.872195
Accelerometer-based moderate PA	Cigarette Smoking (G2)	MR-RAPS	44	-0.0231226	0.0302614	-0.0824349	0.0361898	0.444811	0.670264
Accelerometer-based PA, mean acceleration	Cigarette Smoking (G2)	IVW	46	-0.0645366	0.283362	-0.619926	0.490853	0.819838	0.893839
Accelerometer-based PA, mean acceleration	Cigarette Smoking (G2)	MR-Egger	46	0.596267	0.587308	-0.554857	1.74739	0.315535	0.998141
Accelerometer-based PA, mean acceleration	Cigarette Smoking (G2)	Weighted median	46	0.00946544	0.354401	-0.68516	0.704091	0.978692	0.996293
Accelerometer-based PA, mean acceleration	Cigarette Smoking (G2)	Weighted mode	46	0.595329	0.378354	-0.146244	1.3369	0.122615	0.872195
Accelerometer-based PA, mean acceleration	Cigarette Smoking (G2)	MR-RAPS	46	-0.116035	0.232124	-0.570998	0.338928	0.617157	0.754303
Accelerometer-based sedentary behaviour	Cigarette Smoking (G2)	IVW	44	0.00527622	0.0268502	-0.0473501	0.0579026	0.844214	0.893839
Accelerometer-based sedentary behaviour	Cigarette Smoking (G2)	MR-Egger	44	-0.0183319	0.0636324	-0.143051	0.106388	0.774695	0.998141
Accelerometer-based sedentary behaviour	Cigarette Smoking (G2)	Weighted median	44	-0.0307585	0.0503991	-0.129541	0.0680236	0.541663	0.808904
Accelerometer-based sedentary behaviour	Cigarette Smoking (G2)	Weighted mode	44	-0.0268529	0.0487873	-0.122476	0.0687702	0.584889	0.872195
Accelerometer-based sedentary behaviour	Cigarette Smoking (G2)	MR-RAPS	44	0.0088503	0.0303585	-0.0506523	0.068353	0.770649	0.865349
Accelerometer-based walking	Cigarette Smoking (G2)	IVW	44	-0.00845184	0.0251387	-0.0577237	0.0408201	0.736714	0.872373
Accelerometer-based walking	Cigarette Smoking (G2)	MR-Egger	44	-0.0123418	0.0636854	-0.137165	0.112482	0.847272	0.998141
Accelerometer-based walking	Cigarette Smoking (G2)	Weighted median	44	0.000221389	0.0476451	-0.093163	0.0936058	0.996293	0.996293
Accelerometer-based walking	Cigarette Smoking (G2)	Weighted mode	44	0.00228356	0.0478799	-0.091561	0.0961281	0.962181	0.962181
Accelerometer-based walking	Cigarette Smoking (G2)	MR-RAPS	44	-0.0157403	0.0304042	-0.0753325	0.043852	0.604667	0.747342
Self-reported moderate-vigorous PA	Cigarette Smoking (G2)	IVW	46	0.00904233	0.0170527	-0.024381	0.0424656	0.595933	0.834516
Self-reported moderate-vigorous PA	Cigarette Smoking (G2)	MR-Egger	46	0.0415746	0.0355384	-0.0280806	0.11123	0.248359	0.998141
Self-reported moderate-vigorous PA	Cigarette Smoking (G2)	Weighted median	46	0.0246638	0.0226259	-0.019683	0.0690107	0.275683	0.748158
Self-reported moderate-vigorous PA	Cigarette Smoking (G2)	Weighted mode	46	0.024474	0.0241472	-0.0228545	0.0718024	0.316224	0.872195
Self-reported moderate-vigorous PA	Cigarette Smoking (G2)	MR-RAPS	46	0.00828389	0.0140275	-0.01921	0.0357777	0.554824	0.726555
Accelerometer-based moderate PA	Depression (G1)	IVW	3	-0.0739682	0.0788451	-0.228505	0.0805681	0.348169	0.671905
Accelerometer-based moderate PA	Depression (G1)	MR-Egger	3	-2.16785	2.92949	-7.90965	3.57395	0.594425	0.998141
Accelerometer-based moderate PA	Depression (G1)	MR Egger (corrected)	3	-0.0543276	0.106304	-0.262684	0.154029	0.699226	0.998141
Accelerometer-based moderate PA	Depression (G1)	Weighted median	3	0.00383696	0.0700702	-0.133501	0.141175	0.956331	0.989308
Accelerometer-based moderate PA	Depression (G1)	Weighted mode	3	0.00486401	0.080681	-0.153271	0.162999	0.957409	0.962181
Accelerometer-based moderate PA	Depression (G1)	MR-RAPS	3	-0.0775803	0.0514521	-0.178426	0.0232658	0.131602	0.302312
Accelerometer-based PA, mean acceleration	Depression (G1)	IVW	3	-0.235703	0.399309	-1.01835	0.546942	0.555005	0.798528
Accelerometer-based PA, mean acceleration	Depression (G1)	MR-Egger	3	-18.3241	12.4854	-42.7956	6.14732	0.380769	0.998141
Accelerometer-based PA, mean acceleration	Depression (G1)	MR Egger (corrected)	3	-0.0212974	0.170577	-0.355628	0.313034	0.920924	0.998141
Accelerometer-based PA, mean acceleration	Depression (G1)	Weighted median	3	-0.427521	0.491429	-1.39072	0.535679	0.384324	0.764987
Accelerometer-based PA, mean acceleration	Depression (G1)	Weighted mode	3	-0.580126	0.584887	-1.7265	0.566252	0.425796	0.872195
Accelerometer-based PA, mean acceleration	Depression (G1)	MR-RAPS	3	-0.240592	0.399682	-1.02397	0.542786	0.547202	0.725208
Accelerometer-based sedentary behaviour	Depression (G1)	IVW	3	0.0138435	0.0307163	-0.0463605	0.0740474	0.652215	0.845482
Accelerometer-based sedentary behaviour	Depression (G1)	MR-Egger	3	-1.38655	1.60651	-4.5353	1.76221	0.546701	0.998141
Accelerometer-based sedentary behaviour	Depression (G1)	MR Egger (corrected)	3	0.0302422	0.00897396	0.0126533	0.0478312	0.183639	0.998141
Accelerometer-based sedentary behaviour	Depression (G1)	Weighted median	3	-0.00600628	0.0600892	-0.123781	0.111769	0.920379	0.980761
Accelerometer-based sedentary behaviour	Depression (G1)	Weighted mode	3	-0.0143155	0.0687575	-0.14908	0.120449	0.854348	0.931845
Accelerometer-based sedentary behaviour	Depression (G1)	MR-RAPS	3	0.0139459	0.051835	-0.0876506	0.115542	0.787895	0.866685
Accelerometer-based walking	Depression (G1)	IVW	3	0.0270755	0.0330401	-0.0376831	0.091834	0.412516	0.743882
Accelerometer-based walking	Depression (G1)	MR-Egger	3	0.016333	1.60828	-3.1359	3.16857	0.993535	0.998141
Accelerometer-based walking	Depression (G1)	MR Egger (corrected)	3	0.0298263	0.0494846	-0.0671635	0.126816	0.654678	0.998141
Accelerometer-based walking	Depression (G1)	Weighted median	3	0.0341442	0.0595253	-0.0825254	0.150814	0.566233	0.808904
Accelerometer-based walking	Depression (G1)	Weighted mode	3	0.0490874	0.0738082	-0.0955767	0.193752	0.574436	0.872195
Accelerometer-based walking	Depression (G1)	MR-RAPS	3	0.0273008	0.0518941	-0.0744116	0.129013	0.598828	0.747342
Self-reported moderate-vigorous PA	Depression (G1)	IVW	3	-0.0609322	0.067401	-0.193038	0.0711737	0.365982	0.694103
Self-reported moderate-vigorous PA	Depression (G1)	MR-Egger	3	-2.86184	1.28256	-5.37566	-0.34802	0.268222	0.998141
Self-reported moderate-vigorous PA	Depression (G1)	Weighted median	3	-0.0406661	0.037806	-0.114766	0.0334337	0.282084	0.748158
Self-reported moderate-vigorous PA	Depression (G1)	Weighted mode	3	-0.0307378	0.0570279	-0.142513	0.0810369	0.643862	0.872195
Self-reported moderate-vigorous PA	Depression (G1)	MR-RAPS	3	-0.0712758	0.0238345	-0.117991	-0.0245601	0.00278572	0.0187305
Accelerometer-based moderate PA	Depression (G2)	IVW	67	-0.000919634	0.0127467	-0.0259031	0.0240638	0.942485	0.959938
Accelerometer-based moderate PA	Depression (G2)	MR-Egger	67	-0.00259541	0.0389626	-0.0789622	0.0737714	0.947095	0.998141
Accelerometer-based moderate PA	Depression (G2)	Weighted median	67	-0.003015	0.0182916	-0.0388666	0.0328365	0.869078	0.980761
Accelerometer-based moderate PA	Depression (G2)	Weighted mode	67	-0.0319128	0.0484999	-0.126973	0.063147	0.512828	0.872195
Accelerometer-based moderate PA	Depression (G2)	MR-RAPS	67	0.000385876	0.013146	-0.0253802	0.026152	0.976583	0.985542
Accelerometer-based PA, mean acceleration	Depression (G2)	IVW	65	-0.147702	0.132484	-0.407371	0.111967	0.264909	0.572798
Accelerometer-based PA, mean acceleration	Depression (G2)	MR-Egger	65	0.0854192	0.409481	-0.717164	0.888002	0.835431	0.998141
Accelerometer-based PA, mean acceleration	Depression (G2)	Weighted median	65	-0.0559929	0.157585	-0.36486	0.252874	0.722351	0.905676
Accelerometer-based PA, mean acceleration	Depression (G2)	Weighted mode	65	-0.059181	0.359391	-0.763587	0.645225	0.869722	0.931845
Accelerometer-based PA, mean acceleration	Depression (G2)	MR-RAPS	65	-0.158521	0.101255	-0.356981	0.039938	0.11745	0.302312
Accelerometer-based sedentary behaviour	Depression (G2)	IVW	67	0.010392	0.0134916	-0.0160516	0.0368356	0.441147	0.767773
Accelerometer-based sedentary behaviour	Depression (G2)	MR-Egger	67	-0.0165937	0.0410878	-0.0971258	0.0639385	0.687642	0.998141
Accelerometer-based sedentary behaviour	Depression (G2)	Weighted median	67	-0.00992039	0.0182252	-0.0456419	0.0258011	0.58622	0.824372
Accelerometer-based sedentary behaviour	Depression (G2)	Weighted mode	67	-0.0226553	0.043522	-0.107958	0.0626479	0.604424	0.872195
Accelerometer-based sedentary behaviour	Depression (G2)	MR-RAPS	67	0.0101616	0.0130639	-0.0154437	0.0357669	0.436665	0.667127
Accelerometer-based walking	Depression (G2)	IVW	67	-0.0244946	0.0149035	-0.0537056	0.00471626	0.10027	0.355796
Accelerometer-based walking	Depression (G2)	MR-Egger	67	0.00399662	0.0454027	-0.0849927	0.0929859	0.930127	0.998141
Accelerometer-based walking	Depression (G2)	Weighted median	67	-0.0164716	0.0193877	-0.0544715	0.0215282	0.395552	0.764987
Accelerometer-based walking	Depression (G2)	Weighted mode	67	0.0104669	0.0460711	-0.0798324	0.100766	0.820978	0.931845
Accelerometer-based walking	Depression (G2)	MR-RAPS	67	-0.0261148	0.0129495	-0.0514959	-0.000733753	0.0437307	0.160346
Self-reported moderate-vigorous PA	Depression (G2)	IVW	65	0.0118863	0.00948976	-0.00671361	0.0304863	0.210373	0.559085
Self-reported moderate-vigorous PA	Depression (G2)	MR-Egger	65	0.0303699	0.0292879	-0.0270344	0.0877741	0.303726	0.998141
Self-reported moderate-vigorous PA	Depression (G2)	Weighted median	65	0.00780746	0.00928675	-0.0103946	0.0260095	0.400511	0.764987
Self-reported moderate-vigorous PA	Depression (G2)	Weighted mode	65	0.0107115	0.0230742	-0.034514	0.055937	0.644065	0.872195
Self-reported moderate-vigorous PA	Depression (G2)	MR-RAPS	65	0.0146246	0.00610157	0.00266548	0.0265837	0.0165366	0.0727612
Accelerometer-based moderate PA	PTSD (G1)	IVW	39	-0.0119964	0.024993	-0.0609826	0.0369898	0.631235	0.836576
Accelerometer-based moderate PA	PTSD (G1)	MR-Egger	39	0.0658202	0.150682	-0.229516	0.361156	0.664783	0.998141
Accelerometer-based moderate PA	PTSD (G1)	Weighted median	39	0.0108312	0.0277016	-0.0434639	0.0651263	0.695802	0.905676
Accelerometer-based moderate PA	PTSD (G1)	Weighted mode	39	0.0316008	0.0555299	-0.0772379	0.140439	0.572653	0.872195
Accelerometer-based moderate PA	PTSD (G1)	MR-RAPS	39	-0.0125762	0.0187154	-0.0492585	0.024106	0.501602	0.700403
Accelerometer-based PA, mean acceleration	PTSD (G1)	IVW	40	-0.0827659	0.24516	-0.563279	0.397747	0.735665	0.872373
Accelerometer-based PA, mean acceleration	PTSD (G1)	MR-Egger	40	0.0661063	1.40706	-2.69172	2.82394	0.962774	0.998141
Accelerometer-based PA, mean acceleration	PTSD (G1)	Weighted median	40	-0.0169675	0.215255	-0.438867	0.404932	0.937172	0.980761
Accelerometer-based PA, mean acceleration	PTSD (G1)	Weighted mode	40	0.104483	0.419583	-0.7179	0.926866	0.804655	0.931845
Accelerometer-based PA, mean acceleration	PTSD (G1)	MR-RAPS	40	-0.0901382	0.140503	-0.365525	0.185248	0.521174	0.716614
Accelerometer-based sedentary behaviour	PTSD (G1)	IVW	39	0.0091994	0.0274047	-0.0445138	0.0629125	0.737107	0.872373
Accelerometer-based sedentary behaviour	PTSD (G1)	MR-Egger	39	-0.00742815	0.165809	-0.332413	0.317557	0.964508	0.998141
Accelerometer-based sedentary behaviour	PTSD (G1)	Weighted median	39	-0.0196387	0.0282174	-0.0749448	0.0356674	0.486443	0.808904
Accelerometer-based sedentary behaviour	PTSD (G1)	Weighted mode	39	-0.0342796	0.0582755	-0.148499	0.0799403	0.559855	0.872195
Accelerometer-based sedentary behaviour	PTSD (G1)	MR-RAPS	39	0.00973086	0.0185611	-0.0266489	0.0461106	0.600097	0.747342
Accelerometer-based walking	PTSD (G1)	IVW	39	0.0108396	0.0259694	-0.0400604	0.0617396	0.676386	0.845482
Accelerometer-based walking	PTSD (G1)	MR-Egger	39	-0.113185	0.155783	-0.418519	0.19215	0.47207	0.998141
Accelerometer-based walking	PTSD (G1)	Weighted median	39	-0.0227663	0.0289973	-0.079601	0.0340684	0.432384	0.770065
Accelerometer-based walking	PTSD (G1)	Weighted mode	39	-0.0555844	0.0599811	-0.173147	0.0619787	0.359932	0.872195
Accelerometer-based walking	PTSD (G1)	MR-RAPS	39	0.0114173	0.0186211	-0.0250801	0.0479147	0.539785	0.725208
Self-reported moderate-vigorous PA	PTSD (G1)	IVW	40	0.0235846	0.0151521	-0.0061135	0.0532827	0.119583	0.386888
Self-reported moderate-vigorous PA	PTSD (G1)	MR-Egger	40	0.0228731	0.0869635	-0.147575	0.193322	0.793956	0.998141
Self-reported moderate-vigorous PA	PTSD (G1)	Weighted median	40	0.0325966	0.0151542	0.0028943	0.0622989	0.031477	0.31477
Self-reported moderate-vigorous PA	PTSD (G1)	Weighted mode	40	0.0586552	0.0335447	-0.00709248	0.124403	0.0882342	0.872195
Self-reported moderate-vigorous PA	PTSD (G1)	MR-RAPS	40	0.0255534	0.0085787	0.00873915	0.0423677	0.00289472	0.0187305
Accelerometer-based moderate PA	PTSD (G2)	IVW	220	-0.0140634	0.0115076	-0.0366184	0.00849162	0.221674	0.559085
Accelerometer-based moderate PA	PTSD (G2)	MR-Egger	220	0.0221328	0.0487289	-0.0733759	0.117641	0.650135	0.998141
Accelerometer-based moderate PA	PTSD (G2)	Weighted median	220	0.00949322	0.0146849	-0.0192892	0.0382757	0.517981	0.808904
Accelerometer-based moderate PA	PTSD (G2)	Weighted mode	220	0.0230409	0.0444634	-0.0641074	0.110189	0.604842	0.872195
Accelerometer-based moderate PA	PTSD (G2)	MR-RAPS	220	-0.0149084	0.00979971	-0.0341158	0.00429904	0.128182	0.302312
Accelerometer-based PA, mean acceleration	PTSD (G2)	IVW	220	-0.199704	0.104778	-0.405069	0.00566102	0.0566539	0.270954
Accelerometer-based PA, mean acceleration	PTSD (G2)	MR-Egger	220	-0.342567	0.438705	-1.20243	0.517294	0.435731	0.998141
Accelerometer-based PA, mean acceleration	PTSD (G2)	Weighted median	220	-0.126683	0.114994	-0.352071	0.0987054	0.270615	0.748158
Accelerometer-based PA, mean acceleration	PTSD (G2)	Weighted mode	220	-0.0187102	0.357727	-0.719855	0.682434	0.958335	0.962181
Accelerometer-based PA, mean acceleration	PTSD (G2)	MR-RAPS	220	-0.216776	0.075143	-0.364056	-0.0694958	0.00391605	0.0226718
Accelerometer-based sedentary behaviour	PTSD (G2)	IVW	220	0.00151453	0.0116474	-0.0213144	0.0243434	0.896541	0.921678
Accelerometer-based sedentary behaviour	PTSD (G2)	MR-Egger	220	0.00253152	0.0493868	-0.0942667	0.0993297	0.959166	0.998141
Accelerometer-based sedentary behaviour	PTSD (G2)	Weighted median	220	-0.00516419	0.014872	-0.0343133	0.0239849	0.728409	0.905676
Accelerometer-based sedentary behaviour	PTSD (G2)	Weighted mode	220	-0.0138684	0.047686	-0.107333	0.0795962	0.771458	0.92575
Accelerometer-based sedentary behaviour	PTSD (G2)	MR-RAPS	220	0.00160731	0.00975518	-0.0175128	0.0207275	0.869129	0.928196
Accelerometer-based walking	PTSD (G2)	IVW	220	-0.00491848	0.0117486	-0.0279457	0.0181087	0.675476	0.845482
Accelerometer-based walking	PTSD (G2)	MR-Egger	220	-0.0776883	0.0495575	-0.174821	0.0194445	0.118416	0.971159
Accelerometer-based walking	PTSD (G2)	Weighted median	220	-0.017338	0.0149859	-0.0467104	0.0120343	0.24729	0.741869
Accelerometer-based walking	PTSD (G2)	Weighted mode	220	-0.0322424	0.043554	-0.117608	0.0531235	0.45992	0.872195
Accelerometer-based walking	PTSD (G2)	MR-RAPS	220	-0.00522972	0.00975569	-0.0243509	0.0138914	0.591911	0.747342
Self-reported moderate-vigorous PA	PTSD (G2)	IVW	220	0.0217399	0.006495	0.00900965	0.0344701	0.000816424	0.00898067
Self-reported moderate-vigorous PA	PTSD (G2)	MR-Egger	220	-0.0119579	0.0270894	-0.0650531	0.0411374	0.659345	0.998141
Self-reported moderate-vigorous PA	PTSD (G2)	Weighted median	220	0.0249596	0.00733619	0.0105807	0.0393385	0.000668309	0.0200493
Self-reported moderate-vigorous PA	PTSD (G2)	Weighted mode	220	0.0479062	0.025623	-0.00231484	0.0981272	0.0628659	0.872195
Self-reported moderate-vigorous PA	PTSD (G2)	MR-RAPS	220	0.0236129	0.00457506	0.0146458	0.03258	2.45348e-07	6.74707e-06
Accelerometer-based moderate PA	Schizophrenia (G1)	IVW	196	0.0157772	0.00745771	0.00116011	0.0303943	0.0343823	0.218189
Accelerometer-based moderate PA	Schizophrenia (G1)	MR-Egger	196	-0.00391791	0.0295954	-0.0619249	0.0540891	0.894819	0.998141
Accelerometer-based moderate PA	Schizophrenia (G1)	Weighted median	196	0.0224562	0.00955992	0.00371879	0.0411937	0.018824	0.235786
Accelerometer-based moderate PA	Schizophrenia (G1)	Weighted mode	196	0.0272735	0.023528	-0.0188414	0.0733884	0.247795	0.872195
Accelerometer-based moderate PA	schizophrenia (G1)	MR-RAPS	196	0.0136811	0.00621431	0.00150105	0.0258611	0.0276973	0.112841
Accelerometer-based PA, mean acceleration	Schizophrenia (G1)	IVW	196	-0.142826	0.0707169	-0.281431	-0.00422054	0.0434164	0.243453
Accelerometer-based PA, mean acceleration	Schizophrenia (G1)	MR-Egger	196	-0.625717	0.278836	-1.17224	-0.079198	0.0259604	0.795783
Accelerometer-based PA, mean acceleration	Schizophrenia (G1)	Weighted median	196	-0.108098	0.0785361	-0.262029	0.0458331	0.168696	0.741869
Accelerometer-based PA, mean acceleration	Schizophrenia (G1)	Weighted mode	196	0.132207	0.240407	-0.338992	0.603405	0.582999	0.872195
Accelerometer-based PA, mean acceleration	schizophrenia (G1)	MR-RAPS	196	-0.159519	0.0479837	-0.253567	-0.0654706	0.000885985	0.00760475
Accelerometer-based sedentary behaviour	Schizophrenia (G1)	IVW	196	-0.0221666	0.00841925	-0.0386683	-0.00566483	0.00846734	0.0665291
Accelerometer-based sedentary behaviour	Schizophrenia (G1)	MR-Egger	196	-0.0058291	0.0334326	-0.071357	0.0596988	0.861769	0.998141
Accelerometer-based sedentary behaviour	Schizophrenia (G1)	Weighted median	196	0.00903426	0.00960482	-0.00979119	0.0278597	0.346912	0.764987
Accelerometer-based sedentary behaviour	Schizophrenia (G1)	Weighted mode	196	0.018735	0.0219894	-0.0243643	0.0618343	0.395259	0.872195
Accelerometer-based sedentary behaviour	schizophrenia (G1)	MR-RAPS	196	-0.0197764	0.00615093	-0.0318322	-0.00772054	0.00130362	0.0102427
Accelerometer-based walking	Schizophrenia (G1)	IVW	196	0.00757102	0.00800892	-0.00812645	0.0232685	0.344493	0.671905
Accelerometer-based walking	Schizophrenia (G1)	MR-Egger	196	-0.041997	0.0316096	-0.103952	0.0199579	0.185536	0.998141
Accelerometer-based walking	Schizophrenia (G1)	Weighted median	196	0.00597491	0.0102132	-0.0140429	0.0259927	0.558534	0.808904
Accelerometer-based walking	Schizophrenia (G1)	Weighted mode	196	-0.0267767	0.035345	-0.0960528	0.0424994	0.449616	0.872195
Accelerometer-based walking	schizophrenia (G1)	MR-RAPS	196	0.00775776	0.00618089	-0.00435679	0.0198723	0.209435	0.426089
Self-reported moderate-vigorous PA	Schizophrenia (G1)	IVW	196	0.0174068	0.00461602	0.00835945	0.0264542	0.000162617	0.00447197
Self-reported moderate-vigorous PA	Schizophrenia (G1)	MR-Egger	196	0.0209638	0.0183587	-0.0150193	0.0569469	0.254904	0.998141
Self-reported moderate-vigorous PA	Schizophrenia (G1)	Weighted median	196	0.00868998	0.00490017	-0.000914352	0.0182943	0.0761618	0.685456
Self-reported moderate-vigorous PA	Schizophrenia (G1)	Weighted mode	196	-0.00191992	0.013043	-0.0274842	0.0236444	0.883127	0.935075
Self-reported moderate-vigorous PA	Schizophrenia (G1)	MR-RAPS	196	0.0180517	0.00291291	0.0123424	0.023761	5.75014e-10	3.16257e-08
Accelerometer-based moderate PA	Schizophrenia (G2)	IVW	424	0.0158375	0.00561471	0.00483263	0.0268423	0.00479175	0.0439244
Accelerometer-based moderate PA	Schizophrenia (G2)	MR-Egger	424	0.0165883	0.01969	-0.0220041	0.0551807	0.4	0.998141
Accelerometer-based moderate PA	Schizophrenia (G2)	Weighted median	424	0.018334	0.00748937	0.00365486	0.0330132	0.0143649	0.215474
Accelerometer-based moderate PA	Schizophrenia (G2)	Weighted mode	424	0.0278179	0.0216261	-0.0145692	0.0702051	0.199037	0.872195
Accelerometer-based moderate PA	schizophrenia (G2)	MR-RAPS	424	0.0144955	0.00495131	0.00479094	0.0242001	0.00341578	0.0208742
Accelerometer-based PA, mean acceleration	Schizophrenia (G2)	IVW	424	-0.0602141	0.0508895	-0.159958	0.0395294	0.236718	0.559085
Accelerometer-based PA, mean acceleration	Schizophrenia (G2)	MR-Egger	424	-0.349287	0.177902	-0.697974	-0.000598705	0.05026	0.795783
Accelerometer-based PA, mean acceleration	Schizophrenia (G2)	Weighted median	424	-0.0840702	0.0629716	-0.207495	0.0393542	0.18186	0.741869
Accelerometer-based PA, mean acceleration	Schizophrenia (G2)	Weighted mode	424	0.0704799	0.226681	-0.373815	0.514775	0.756014	0.919476
Accelerometer-based PA, mean acceleration	schizophrenia (G2)	MR-RAPS	424	-0.0749362	0.0382312	-0.149869	-2.99597e-06	0.0499866	0.171986
Accelerometer-based sedentary behaviour	Schizophrenia (G2)	IVW	424	-0.0230935	0.00632542	-0.0354913	-0.0106957	0.000261322	0.00574909
Accelerometer-based sedentary behaviour	Schizophrenia (G2)	MR-Egger	424	-0.0225973	0.022183	-0.066076	0.0208814	0.308941	0.998141
Accelerometer-based sedentary behaviour	Schizophrenia (G2)	Weighted median	424	0.00226136	0.00796815	-0.0133562	0.0178789	0.776564	0.94447
Accelerometer-based sedentary behaviour	Schizophrenia (G2)	Weighted mode	424	0.018386	0.0212597	-0.023283	0.0600549	0.387622	0.872195
Accelerometer-based sedentary behaviour	schizophrenia (G2)	MR-RAPS	424	-0.0215401	0.00490013	-0.0311443	-0.0119358	1.10358e-05	0.000202324
Accelerometer-based walking	Schizophrenia (G2)	IVW	424	0.0105316	0.00605814	-0.00134233	0.0224056	0.0821359	0.322677
Accelerometer-based walking	Schizophrenia (G2)	MR-Egger	424	-0.00790143	0.0212248	-0.0495021	0.0336992	0.709876	0.998141
Accelerometer-based walking	Schizophrenia (G2)	Weighted median	424	0.00791248	0.00789235	-0.00755652	0.0233815	0.316078	0.764987
Accelerometer-based walking	Schizophrenia (G2)	Weighted mode	424	-0.029809	0.0301552	-0.0889133	0.0292952	0.323463	0.872195
Accelerometer-based walking	schizophrenia (G2)	MR-RAPS	424	0.0106959	0.00491979	0.00105314	0.0203387	0.0297005	0.11668
Self-reported moderate-vigorous PA	Schizophrenia (G2)	IVW	424	0.0176419	0.00329049	0.0111925	0.0240913	8.25441e-08	3.02662e-06
Self-reported moderate-vigorous PA	Schizophrenia (G2)	MR-Egger	424	0.0244693	0.0115398	0.0018512	0.0470874	0.0345536	0.795783
Self-reported moderate-vigorous PA	Schizophrenia (G2)	Weighted median	424	0.0131718	0.00379157	0.00574029	0.0206033	0.000512835	0.0200493
Self-reported moderate-vigorous PA	Schizophrenia (G2)	Weighted mode	424	0.00879186	0.0133596	-0.017393	0.0349767	0.510837	0.872195
Self-reported moderate-vigorous PA	Schizophrenia (G2)	MR-RAPS	424	0.0180842	0.00232024	0.0135365	0.0226319	6.43929e-15	7.08322e-13
Note. MR = Mendelian randomisation; IVW = inverse variance weighted; RAPS = Robust adjusted profile score; CI = confidence interval; FDR = false discovery rate; G1 = genome-wide significant genetic instrument (P < 5×10−8); G2 = more relaxed genetic instrument (P < 1×10−6); PA = physical activity.

## Sheet: eTable5
eTable5. Summary table of MR estimates from IVW/Wald ratio, Egger, Weighted median, Weighted mode, and RAPS before and after FDR correction; Direction 1 (physical activity/sedentary behaviour -> mental health/substance use disorders).
		Raw results						FDR-corrected results
Outcome	Exposure	IVW/Wald ratio	Egger	Weighted median	Weighted mode	RAPS		IVW/Wald ratio	Egger	Weighted median	Weighted mode	RAPS
ADHD	Accelerometer-based moderate PA (G1)	x	x	x	x			x	x	x	x
ADHD	Accelerometer-based moderate PA (G2)	x	x	x	x	x		x	x	x	x	x
ADHD	Accelerometer-based PA, mean acceleration (G1)	x	x	x	x			x	x	x	x
ADHD	Accelerometer-based PA, mean acceleration (G2)	x	x	x	x	x		x	x	x	x	x
ADHD	Accelerometer-based sedentary behaviour (G1)	x	x	x	x			x	x	x	x
ADHD	Accelerometer-based sedentary behaviour (G2)	x	x	x	x	x		x	x	x	x	x
ADHD	Accelerometer-based walking (G1)	x	x	x	x			x	x	x	x
ADHD	Accelerometer-based walking (G2)	x	x	x	x	x		x	x	x	x	x
ADHD	Self-reported moderate-vigorous PA (G1)	x	x	x	x			x	x	x	x
ADHD	Self-reported moderate-vigorous PA (G2)	✓ (+)	x	x	x	✓ (+)		✓ (+)	x	x	x	✓ (+)
Alcohol dependence	Accelerometer-based moderate PA (G1)	x	x	x	x			x	x	x	x
Alcohol dependence	Accelerometer-based moderate PA (G2)	x	x	x	x	x		x	x	x	x	x
Alcohol dependence	Accelerometer-based PA, mean acceleration (G1)	x	x	✓ (-)	x			x	x	x	x
Alcohol dependence	Accelerometer-based PA, mean acceleration (G2)	x	x	x	x	x		x	x	x	x	x
Alcohol dependence	Accelerometer-based sedentary behaviour (G1)	x	x	x	x			x	x	x	x
Alcohol dependence	Accelerometer-based sedentary behaviour (G2)	x	x	x	x	x		x	x	x	x	x
Alcohol dependence	Accelerometer-based walking (G1)	✓ (-)	x	x	x			x	x	x	x
Alcohol dependence	Accelerometer-based walking (G2)	x	x	x	x	✓ (-)		x	x	x	x	x
Alcohol dependence	Self-reported moderate-vigorous PA (G1)	x	x	x	x			x	x	x	x
Alcohol dependence	Self-reported moderate-vigorous PA (G2)	x	x	x	x	x		x	x	x	x	x
Anorexia	Accelerometer-based moderate PA (G1)	x	x	x	x			x	x	x	x
Anorexia	Accelerometer-based moderate PA (G2)	x	x	x	x	x		x	x	x	x	x
Anorexia	Accelerometer-based PA, mean acceleration (G1)	x	x	x	x			x	x	x	x
Anorexia	Accelerometer-based PA, mean acceleration (G2)	x	x	✓ (+)	x	✓ (+)		x	x	x	x	x
Anorexia	Accelerometer-based sedentary behaviour (G1)	x	x	x	x			x	x	x	x
Anorexia	Accelerometer-based sedentary behaviour (G2)	✓ (-)	✓ (-)	✓ (-)	x	✓ (-)		✓ (-)	x	x	x	✓ (-)
Anorexia	Accelerometer-based walking (G1)	x	x	x	x			x	x	x	x
Anorexia	Accelerometer-based walking (G2)	x	x	x	x	x		x	x	x	x	x
Anorexia	Self-reported moderate-vigorous PA (G1)	✓ (+)	✓ (+)	✓ (+)	x			x	x	x	x
Anorexia	Self-reported moderate-vigorous PA (G2)	✓ (+)	✓ (+)	✓ (+)	x	✓ (+)		x	x	✓ (+)	x	✓ (+)
Autism	Accelerometer-based moderate PA (G1)	x	x	x	x			x	x	x	x
Autism	Accelerometer-based moderate PA (G2)	x	x	x	x	x		x	x	x	x	x
Autism	Accelerometer-based PA, mean acceleration (G1)	x	x	x	x			x	x	x	x
Autism	Accelerometer-based PA, mean acceleration (G2)	x	x	x	x	x		x	x	x	x	x
Autism	Accelerometer-based sedentary behaviour (G1)	x	x	x	x			x	x	x	x
Autism	Accelerometer-based sedentary behaviour (G2)	x	x	x	x	x		x	x	x	x	x
Autism	Accelerometer-based walking (G1)	x	x	x	x			x	x	x	x
Autism	Accelerometer-based walking (G2)	x	x	x	x	x		x	x	x	x	x
Autism	Self-reported moderate-vigorous PA (G1)	x	x	x	x			x	x	x	x
Autism	Self-reported moderate-vigorous PA (G2)	x	x	x	x	x		x	x	x	x	x
Bipolar disorder	Accelerometer-based moderate PA (G1)	x	x	x	x			x	x	x	x
Bipolar disorder	Accelerometer-based moderate PA (G2)	x	x	x	x	x		x	x	x	x	x
Bipolar disorder	Accelerometer-based PA, mean acceleration (G1)	x	x	x	x			x	x	x	x
Bipolar disorder	Accelerometer-based PA, mean acceleration (G2)	x	x	x	x	x		x	x	x	x	x
Bipolar disorder	Accelerometer-based sedentary behaviour (G1)	x	x	x	x			x	x	x	x
Bipolar disorder	Accelerometer-based sedentary behaviour (G2)	✓ (-)	x	x	x	✓ (-)		x	x	x	x	✓ (-)
Bipolar disorder	Accelerometer-based walking (G1)	x	x	x	x			x	x	x	x
Bipolar disorder	Accelerometer-based walking (G2)	x	x	x	x	✓ (+)		x	x	x	x	x
Bipolar disorder	Self-reported moderate-vigorous PA (G1)	x	x	x	x			x	x	x	x
Bipolar disorder	Self-reported moderate-vigorous PA (G2)	x	x	x	x	x		x	x	x	x	x
Birth length	Accelerometer-based moderate PA (G2)	x	x	x	x	x		x	x	x	x	x
Birth length	Accelerometer-based PA, mean acceleration (G1)	x	x	x	x			x	x	x	x
Birth length	Accelerometer-based PA, mean acceleration (G2)	x	x	x	x	x		x	x	x	x	x
Birth length	Accelerometer-based sedentary behaviour (G1)	x	x	x	x			x	x	x	x
Birth length	Accelerometer-based sedentary behaviour (G2)	x	x	x	x	x		x	x	x	x	x
Birth length	Accelerometer-based walking (G1)	x	x	x	x			x	x	x	x
Birth length	Accelerometer-based walking (G2)	x	x	x	x	x		x	x	x	x	x
Birth length	Self-reported moderate-vigorous PA (G1)	x	x	x	x			x	x	x	x
Birth length	Self-reported moderate-vigorous PA (G2)	x	x	x	x	x		x	x	x	x	x
Cannabis use disorder	Accelerometer-based moderate PA (G1)	x	x	x	x			x	x	x	x
Cannabis use disorder	Accelerometer-based moderate PA (G2)	x	x	x	x	x		x	x	x	x	x
Cannabis use disorder	Accelerometer-based PA, mean acceleration (G1)	x	x	x	x			x	x	x	x
Cannabis use disorder	Accelerometer-based PA, mean acceleration (G2)	x	x	x	x	x		x	x	x	x	x
Cannabis use disorder	Accelerometer-based sedentary behaviour (G1)	x	x	x	x			x	x	x	x
Cannabis use disorder	Accelerometer-based sedentary behaviour (G2)	x	x	x	x	x		x	x	x	x	x
Cannabis use disorder	Accelerometer-based walking (G1)	x	x	x	x			x	x	x	x
Cannabis use disorder	Accelerometer-based walking (G2)	x	x	x	x	x		x	x	x	x	x
Cannabis use disorder	Self-reported moderate-vigorous PA (G1)	x	x	x	x			x	x	x	x
Cannabis use disorder	Self-reported moderate-vigorous PA (G2)	x	x	x	x	x		x	x	x	x	x
Cigarette Smoking	Accelerometer-based moderate PA (G1)	x	x	x	x			x	x	x	x
Cigarette Smoking	Accelerometer-based moderate PA (G2)	x	x	x	x	x		x	x	x	x	x
Cigarette Smoking	Accelerometer-based PA, mean acceleration (G1)	✓ (-)	x	✓ (-)	x			✓ (-)	x	x	x
Cigarette Smoking	Accelerometer-based PA, mean acceleration (G2)	x	x	✓ (-)	x	✓ (-)		x	x	✓ (-)	x	x
Cigarette Smoking	Accelerometer-based sedentary behaviour (G1)	x	x	x	x			x	x	x	x
Cigarette Smoking	Accelerometer-based sedentary behaviour (G2)	x	x	x	x	x		x	x	x	x	x
Cigarette Smoking	Accelerometer-based walking (G1)	x	x	x	x			x	x	x	x
Cigarette Smoking	Accelerometer-based walking (G2)	x	x	x	x	x		x	x	x	x	x
Cigarette Smoking	Self-reported moderate-vigorous PA (G1)	x	x	x	x			x	x	x	x
Cigarette Smoking	Self-reported moderate-vigorous PA (G2)	✓ (+)	x	x	x	✓ (+)		x	x	x	x	✓ (+)
Depression	Accelerometer-based moderate PA (G1)	✓ (+)	x	x	x			x	x	x	x
Depression	Accelerometer-based moderate PA (G2)	✓ (-)	x	✓ (-)	x	✓ (-)		x	x	x	x	x
Depression	Accelerometer-based PA, mean acceleration (G1)	✓ (-)	x	x	x			✓ (-)	x	x	x
Depression	Accelerometer-based PA, mean acceleration (G2)	✓ (-)	✓ (-)	✓ (-)	✓ (-)	✓ (-)		x	x	x	x	✓ (-)
Depression	Accelerometer-based sedentary behaviour (G1)	x	x	x	x			x	x	x	x
Depression	Accelerometer-based sedentary behaviour (G2)	x	x	x	x	x		x	x	x	x	x
Depression	Accelerometer-based walking (G1)	x	x	x	x			x	x	x	x
Depression	Accelerometer-based walking (G2)	x	x	x	x	x		x	x	x	x	x
Depression	Self-reported moderate-vigorous PA (G1)	x	x	x	x			x	x	x	x
Depression	Self-reported moderate-vigorous PA (G2)	x	x	x	x	x		x	x	x	x	x
PTSD	Accelerometer-based moderate PA (G1)	x	x	x	x			x	x	x	x
PTSD	Accelerometer-based moderate PA (G2)	x	x	x	x	x		x	x	x	x	x
PTSD	Accelerometer-based PA, mean acceleration (G1)	x	x	x	x			x	x	x	x
PTSD	Accelerometer-based PA, mean acceleration (G2)	✓ (-)	x	✓ (-)	x	x		x	x	x	x	x
PTSD	Accelerometer-based sedentary behaviour (G1)	x	x	x	x			x	x	x	x
PTSD	Accelerometer-based sedentary behaviour (G2)	x	x	x	x	x		x	x	x	x	x
PTSD	Accelerometer-based walking (G1)	x	x	x	x			x	x	x	x
PTSD	Accelerometer-based walking (G2)	x	x	x	x	x		x	x	x	x	x
PTSD	Self-reported moderate-vigorous PA (G1)	✓ (+)	x	x	x			x	x	x	x
PTSD	Self-reported moderate-vigorous PA (G2)	✓ (+)	x	x	x	✓ (+)		x	x	x	x	✓ (+)
Schizophrenia	Accelerometer-based moderate PA (G1)	x	x	x	x			x	x	x	x
Schizophrenia	Accelerometer-based moderate PA (G2)	x	x	x	x	x		x	x	x	x	x
Schizophrenia	Accelerometer-based PA, mean acceleration (G1)	x	x	x	x			x	x	x	x
Schizophrenia	Accelerometer-based PA, mean acceleration (G2)	x	x	x	x	x		x	x	x	x	x
Schizophrenia	Accelerometer-based sedentary behaviour (G1)	✓ (-)	x	x	x			✓ (-)	x	x	x
Schizophrenia	Accelerometer-based sedentary behaviour (G2)	✓ (-)	x	✓ (-)	x	✓ (-)		✓ (-)	x	x	x	✓ (-)
Schizophrenia	Accelerometer-based walking (G1)	✓ (-)	x	x	x			✓ (-)	x	x	x
Schizophrenia	Accelerometer-based walking (G2)	x	x	x	x	x		x	x	x	x	x
Schizophrenia	Self-reported moderate-vigorous PA (G1)	x	✓ (+)	x	x			x	x	x	x
Schizophrenia	Self-reported moderate-vigorous PA (G2)	✓ (+)	x	x	x	✓ (+)		x	x	x	x	✓ (+)
Note. Red cells = positive associations; blue cells = negative associations; grey cells = nonsignificant associations (p>0.05); white cells = MR-RAPS results not available for G1 instruments; MR = Mendelian randomisation; IVW = inverse variance weighted; WR = Wald ratio; FDR = false discovery rate; G1 = genome-wide significant genetic instrument (P < 5×10−8); G2 = more relaxed genetic instrument …

## Sheet: eTable6
eTable6. Summary table of MR estimates from IVW/Wald ratio, Egger, Weighted median, Weighted mode, and RAPS before and after FDR correction; Direction 2 (mental health/substance use disorders -> physical activity/sedentary behaviour).
		Raw results						FDR-corrected results
Outcome	Exposure	IVW/Wald ratio	Egger	Weighted median	Weighted mode	RAPS		IVW/Wald ratio	Egger	Weighted median	Weighted mode	RAPS
Accelerometer-based moderate PA	ADHD (G1)	x	x	x	x			x	x	x	x
Accelerometer-based PA, mean acceleration	ADHD (G1)	x	x	x	x			x	x	x	x
Accelerometer-based sedentary behaviour	ADHD (G1)	x	x	x	x			x	x	x	x
Accelerometer-based walking	ADHD (G1)	x	x	x	x			x	x	x	x
Self-reported moderate-vigorous PA	ADHD (G1)	x	x	x	x			x	x	x	x
Accelerometer-based moderate PA	ADHD (G2)	x	x	x	x	x		x	x	x	x	x
Accelerometer-based PA, mean acceleration	ADHD (G2)	✓ (+)	x	x	x	x		x	x	x	x	x
Accelerometer-based sedentary behaviour	ADHD (G2)	x	x	x	x	x		x	x	x	x	x
Accelerometer-based walking	ADHD (G2)	x	x	x	x	x		x	x	x	x	x
Self-reported moderate-vigorous PA	ADHD (G2)	✓ (+)	x	x	x	✓ (+)		✓ (+)	x	x	x	✓ (+)
Accelerometer-based moderate PA	Alcohol dependence (G1)	x	x	x	x			x	x	x	x
Accelerometer-based PA, mean acceleration	Alcohol dependence (G1)	x	x	x	x			x	x	x	x
Accelerometer-based sedentary behaviour	Alcohol dependence (G1)	✓ (-)	x	x	x			x	x	x	x
Accelerometer-based walking	Alcohol dependence (G1)	x	x	x	x			x	x	x	x
Self-reported moderate-vigorous PA	Alcohol dependence (G1)	x	x	x	x			x	x	x	x
Accelerometer-based moderate PA	Alcohol dependence (G2)	x	x	x	x	x		x	x	x	x	x
Accelerometer-based PA, mean acceleration	Alcohol dependence (G2)	x	x	x	x	x		x	x	x	x	x
Accelerometer-based sedentary behaviour	Alcohol dependence (G2)	x	x	x	x	x		x	x	x	x	x
Accelerometer-based walking	Alcohol dependence (G2)	x	x	x	x	x		x	x	x	x	x
Self-reported moderate-vigorous PA	Alcohol dependence (G2)	x	x	x	x	x		x	x	x	x	x
Accelerometer-based moderate PA	Anorexia (G1)	x	x	x	x			x	x	x	x
Accelerometer-based PA, mean acceleration	Anorexia (G1)	x	x	x	x			x	x	x	x
Accelerometer-based sedentary behaviour	Anorexia (G1)	x	x	x	x			x	x	x	x
Accelerometer-based walking	Anorexia (G1)	x	x	x	x			x	x	x	x
Self-reported moderate-vigorous PA	Anorexia (G1)	✓ (+)	x	✓ (+)	✓ (+)			✓ (+)	x	✓ (+)	x
Accelerometer-based moderate PA	Anorexia (G2)	x	x	x	x	x		x	x	x	x	x
Accelerometer-based PA, mean acceleration	Anorexia (G2)	x	✓ (-)	x	x	✓ (+)		x	x	x	x	✓ (+)
Accelerometer-based sedentary behaviour	Anorexia (G2)	x	x	x	x	x		x	x	x	x	x
Accelerometer-based walking	Anorexia (G2)	x	x	x	x	x		x	x	x	x	x
Self-reported moderate-vigorous PA	Anorexia (G2)	✓ (+)	x	x	x	✓ (+)		x	x	x	x	✓ (+)
Accelerometer-based moderate PA	Autism (G1)	x	x	x	x			x	x	x	x
Accelerometer-based PA, mean acceleration	Autism (G1)	x	x	x	x			x	x	x	x
Accelerometer-based sedentary behaviour	Autism (G1)	x	x	x	x			x	x	x	x
Accelerometer-based walking	Autism (G1)	✓ (-)	x	x	x			✓ (-)	x	x	x
Self-reported moderate-vigorous PA	Autism (G1)	x	x	x	x			x	x	x	x
Accelerometer-based moderate PA	Autism (G2)	x	x	x	x	x		x	x	x	x	x
Accelerometer-based PA, mean acceleration	Autism (G2)	x	x	x	x	x		x	x	x	x	x
Accelerometer-based sedentary behaviour	Autism (G2)	x	x	x	x	x		x	x	x	x	x
Accelerometer-based walking	Autism (G2)	x	✓ (-)	x	x	x		x	x	x	x	x
Self-reported moderate-vigorous PA	Autism (G2)	x	x	x	x	x		x	x	x	x	x
Accelerometer-based moderate PA	Bipolar disorder (G1)	✓ (+)	✓ (+)	✓ (+)	x			✓ (+)	x	x	x
Accelerometer-based PA, mean acceleration	Bipolar disorder (G1)	x	x	x	x			x	x	x	x
Accelerometer-based sedentary behaviour	Bipolar disorder (G1)	✓ (-)	x	x	x			x	x	x	x
Accelerometer-based walking	Bipolar disorder (G1)	x	x	x	x			x	x	x	x
Self-reported moderate-vigorous PA	Bipolar disorder (G1)	x	x	x	x			x	x	x	x
Accelerometer-based moderate PA	Bipolar disorder (G2)	✓ (+)	x	✓ (+)	x	✓ (+)		✓ (+)	x	x	x	✓ (+)
Accelerometer-based PA, mean acceleration	Bipolar disorder (G2)	x	x	x	x	x		x	x	x	x	x
Accelerometer-based sedentary behaviour	Bipolar disorder (G2)	✓ (-)	x	x	x	✓ (-)		✓ (-)	x	x	x	✓ (-)
Accelerometer-based walking	Bipolar disorder (G2)	x	x	x	x	x		x	x	x	x	x
Self-reported moderate-vigorous PA	Bipolar disorder (G2)	x	x	x	x	✓ (+)		x	x	x	x	✓ (+)
Accelerometer-based moderate PA	Birth length (G1)	x	x	x	x			x	x	x	x
Accelerometer-based PA, mean acceleration	Birth length (G1)	x	x	x	x			x	x	x	x
Accelerometer-based sedentary behaviour	Birth length (G1)	x	x	x	x			x	x	x	x
Accelerometer-based walking	Birth length (G1)	x	x	x	x			x	x	x	x
Self-reported moderate-vigorous PA	Birth length (G1)	x	x	x	x			x	x	x	x
Accelerometer-based moderate PA	Birth length (G2)	x	x	x	x	x		x	x	x	x	x
Accelerometer-based PA, mean acceleration	Birth length (G2)	✓ (-)	x	✓ (-)	x	✓ (-)		✓ (-)	x	✓ (-)	x	✓ (-)
Accelerometer-based sedentary behaviour	Birth length (G2)	x	x	x	x	x		x	x	x	x	x
Accelerometer-based walking	Birth length (G2)	x	x	x	x	x		x	x	x	x	x
Self-reported moderate-vigorous PA	Birth length (G2)	x	x	x	x	x		x	x	x	x	x
Accelerometer-based moderate PA	Cannabis use disorder (G1)	x	x	x	x			x	x	x	x
Accelerometer-based PA, mean acceleration	Cannabis use disorder (G1)	x	x	x	x			x	x	x	x
Accelerometer-based sedentary behaviour	Cannabis use disorder (G1)	x	x	x	x			x	x	x	x
Accelerometer-based walking	Cannabis use disorder (G1)	x	x	x	x			x	x	x	x
Self-reported moderate-vigorous PA	Cannabis use disorder (G1)	✓ (+)	x	x	x			x	x	x	x
Accelerometer-based moderate PA	Cannabis use disorder (G2)	x	x	x	x	x		x	x	x	x	x
Accelerometer-based PA, mean acceleration	Cannabis use disorder (G2)	x	x	x	x	✓ (-)		x	x	x	x	x
Accelerometer-based sedentary behaviour	Cannabis use disorder (G2)	x	x	x	x	x		x	x	x	x	x
Accelerometer-based walking	Cannabis use disorder (G2)	x	x	x	x	x		x	x	x	x	x
Self-reported moderate-vigorous PA	Cannabis use disorder (G2)	✓ (+)	x	x	x	✓ (+)		x	x	x	x	✓ (+)
Accelerometer-based moderate PA	Cigarette Smoking (G1)	x	x	x	x			x	x	x	x
Accelerometer-based PA, mean acceleration	Cigarette Smoking (G1)	x	x	x	x			x	x	x	x
Accelerometer-based sedentary behaviour	Cigarette Smoking (G1)	x	x	x	x			x	x	x	x
Accelerometer-based walking	Cigarette Smoking (G1)	x	x	x	x			x	x	x	x
Self-reported moderate-vigorous PA	Cigarette Smoking (G1)	x	x	x	x			x	x	x	x
Accelerometer-based moderate PA	Cigarette Smoking (G2)	x	x	x	x	x		x	x	x	x	x
Accelerometer-based PA, mean acceleration	Cigarette Smoking (G2)	x	x	x	x	x		x	x	x	x	x
Accelerometer-based sedentary behaviour	Cigarette Smoking (G2)	x	x	x	x	x		x	x	x	x	x
Accelerometer-based walking	Cigarette Smoking (G2)	x	x	x	x	x		x	x	x	x	x
Self-reported moderate-vigorous PA	Cigarette Smoking (G2)	x	x	x	x	x		x	x	x	x	x
Accelerometer-based moderate PA	Depression (G1)	x	x	x	x			x	x	x	x
Accelerometer-based PA, mean acceleration	Depression (G1)	x	x	x	x			x	x	x	x
Accelerometer-based sedentary behaviour	Depression (G1)	x	x	x	x			x	x	x	x
Accelerometer-based walking	Depression (G1)	x	x	x	x			x	x	x	x
Self-reported moderate-vigorous PA	Depression (G1)	x	x	x	x			x	x	x	x
Accelerometer-based moderate PA	Depression (G2)	x	x	x	x	x		x	x	x	x	x
Accelerometer-based PA, mean acceleration	Depression (G2)	x	x	x	x	x		x	x	x	x	x
Accelerometer-based sedentary behaviour	Depression (G2)	x	x	x	x	x		x	x	x	x	x
Accelerometer-based walking	Depression (G2)	x	x	x	x	✓ (-)		x	x	x	x	x
Self-reported moderate-vigorous PA	Depression (G2)	x	x	x	x	✓ (+)		x	x	x	x	x
Accelerometer-based moderate PA	PTSD (G1)	x	x	x	x			x	x	x	x
Accelerometer-based PA, mean acceleration	PTSD (G1)	x	x	x	x			x	x	x	x
Accelerometer-based sedentary behaviour	PTSD (G1)	x	x	x	x			x	x	x	x
Accelerometer-based walking	PTSD (G1)	x	x	x	x			x	x	x	x
Self-reported moderate-vigorous PA	PTSD (G1)	x	x	✓ (+)	x			x	x	x	x
Accelerometer-based moderate PA	PTSD (G2)	x	x	x	x	x		x	x	x	x	x
Accelerometer-based PA, mean acceleration	PTSD (G2)	x	x	x	x	✓ (-)		x	x	x	x	✓ (-)
Accelerometer-based sedentary behaviour	PTSD (G2)	x	x	x	x	x		x	x	x	x	x
Accelerometer-based walking	PTSD (G2)	x	x	x	x	x		x	x	x	x	x
Self-reported moderate-vigorous PA	PTSD (G2)	✓ (+)	x	✓ (+)	x	✓ (+)		✓ (+)	x	✓ (+)	x	✓ (+)
Accelerometer-based moderate PA	Schizophrenia (G1)	✓ (+)	x	✓ (+)	x			x	x	x	x
Accelerometer-based PA, mean acceleration	Schizophrenia (G1)	✓ (-)	✓ (-)	x	x			x	x	x	x
Accelerometer-based sedentary behaviour	Schizophrenia (G1)	✓ (-)	x	x	x			x	x	x	x
Accelerometer-based walking	Schizophrenia (G1)	x	x	x	x			x	x	x	x
Self-reported moderate-vigorous PA	Schizophrenia (G1)	✓ (+)	x	x	x			✓ (+)	x	x	x
Accelerometer-based moderate PA	Schizophrenia (G2)	✓ (+)	x	✓ (+)	x	✓ (+)		✓ (+)	x	x	x	✓ (+)
Accelerometer-based PA, mean acceleration	Schizophrenia (G2)	x	✓ (-)	x	x	✓ (-)		x	x	x	x	x
Accelerometer-based sedentary behaviour	Schizophrenia (G2)	✓ (-)	x	x	x	✓ (-)		✓ (-)	x	x	x	✓ (-)
Accelerometer-based walking	Schizophrenia (G2)	x	x	x	x	✓ (+)		x	x	x	x	x
Self-reported moderate-vigorous PA	Schizophrenia (G2)	✓ (+)	✓ (+)	✓ (+)	x	✓ (+)		✓ (+)	x	✓ (+)	x	✓ (+)
Note. Red cells = positive associations; blue cells = negative associations; grey cells = nonsignificant associations (p>0.05); white cells = MR-RAPS results not available for G1 instruments; MR = Mendelian randomisation; IVW = inverse variance weighted; WR = Wald ratio; FDR = false discovery rate; G1 = genome-wide significant genetic instrument (P < 5×10−8); G2 = more relaxed genetic instrument …

## Sheet: eTable7
eTable7. Heterogeneity statistics for IVW and MR-Egger regression.
Direction	Outcome	Exposure	Method	Q-statistics	P-value (Q)
1	ADHD	Self-reported moderate-vigorous PA (G1)	IVW	40.5543	0.00175317
1	ADHD	Self-reported moderate-vigorous PA (G1)	MR Egger	33.3514	0.0101698
1	ADHD	Self-reported moderate-vigorous PA (G2)	IVW	194.963	3.01961e-08
1	ADHD	Self-reported moderate-vigorous PA (G2)	MR Egger	190.591	6.47051e-08
1	ADHD	Accelerometer-based PA, mean acceleration (G1)	IVW	20.3396	0.00107899
1	ADHD	Accelerometer-based PA, mean acceleration (G1)	MR Egger	17.2104	0.00175923
1	ADHD	Accelerometer-based PA, mean acceleration (G2)	IVW	105.845	0.00017563
1	ADHD	Accelerometer-based PA, mean acceleration (G2)	MR Egger	104.186	0.000190171
1	ADHD	Accelerometer-based moderate PA (G2)	IVW	30.633	0.201459
1	ADHD	Accelerometer-based moderate PA (G2)	MR Egger	28.2332	0.250325
1	ADHD	Accelerometer-based walking (G2)	IVW	55.5664	0.00212652
1	ADHD	Accelerometer-based walking (G2)	MR Egger	50.3365	0.00593031
1	ADHD	Accelerometer-based sedentary behaviour (G1)	IVW	5.07515	0.0242711
1	ADHD	Accelerometer-based sedentary behaviour (G2)	IVW	57.4757	0.100465
1	ADHD	Accelerometer-based sedentary behaviour (G2)	MR Egger	53.6277	0.151576
1	Alcohol dependence	Self-reported moderate-vigorous PA (G1)	IVW	23.2891	0.179723
1	Alcohol dependence	Self-reported moderate-vigorous PA (G1)	MR Egger	22.5936	0.162954
1	Alcohol dependence	Self-reported moderate-vigorous PA (G2)	IVW	110.83	0.713742
1	Alcohol dependence	Self-reported moderate-vigorous PA (G2)	MR Egger	110.795	0.691853
1	Alcohol dependence	Accelerometer-based PA, mean acceleration (G1)	IVW	10.8083	0.1472
1	Alcohol dependence	Accelerometer-based PA, mean acceleration (G1)	MR Egger	9.17868	0.163776
1	Alcohol dependence	Accelerometer-based PA, mean acceleration (G2)	IVW	107.252	0.00559522
1	Alcohol dependence	Accelerometer-based PA, mean acceleration (G2)	MR Egger	107.033	0.00465307
1	Alcohol dependence	Accelerometer-based moderate PA (G2)	IVW	41.2758	0.289111
1	Alcohol dependence	Accelerometer-based moderate PA (G2)	MR Egger	40.5374	0.277034
1	Alcohol dependence	Accelerometer-based walking (G2)	IVW	54.4421	0.0191565
1	Alcohol dependence	Accelerometer-based walking (G2)	MR Egger	54.2501	0.0151356
1	Alcohol dependence	Accelerometer-based sedentary behaviour (G1)	IVW	2.50638	0.643494
1	Alcohol dependence	Accelerometer-based sedentary behaviour (G1)	MR Egger	1.32397	0.723449
1	Alcohol dependence	Accelerometer-based sedentary behaviour (G2)	IVW	53.8491	0.787634
1	Alcohol dependence	Accelerometer-based sedentary behaviour (G2)	MR Egger	53.3817	0.774092
1	Anorexia	Self-reported moderate-vigorous PA (G1)	IVW	48.1949	0.000140837
1	Anorexia	Self-reported moderate-vigorous PA (G1)	MR Egger	40.3164	0.00116757
1	Anorexia	Self-reported moderate-vigorous PA (G1)	IVW	18.5957	0.18098
1	Anorexia	Self-reported moderate-vigorous PA (G1)	MR Egger	18.4066	0.142683
1	Anorexia	Self-reported moderate-vigorous PA (G2)	IVW	188.524	1.43998e-06
1	Anorexia	Self-reported moderate-vigorous PA (G2)	MR Egger	181.863	4.84427e-06
1	Anorexia	Accelerometer-based PA, mean acceleration (G1)	IVW	8.06565	0.233333
1	Anorexia	Accelerometer-based PA, mean acceleration (G1)	MR Egger	7.27321	0.201101
1	Anorexia	Accelerometer-based PA, mean acceleration (G2)	IVW	113.037	0.000497948
1	Anorexia	Accelerometer-based PA, mean acceleration (G2)	MR Egger	112.565	0.000416387
1	Anorexia	Accelerometer-based moderate PA (G2)	IVW	48.1468	0.0073934
1	Anorexia	Accelerometer-based moderate PA (G2)	MR Egger	47.9348	0.00549696
1	Anorexia	Accelerometer-based walking (G2)	IVW	63.9336	0.000983021
1	Anorexia	Accelerometer-based walking (G2)	MR Egger	62.0846	0.00111553
1	Anorexia	Accelerometer-based sedentary behaviour (G1)	IVW	5.52726	0.0630623
1	Anorexia	Accelerometer-based sedentary behaviour (G1)	MR Egger	0.589732	0.442523
1	Anorexia	Accelerometer-based sedentary behaviour (G2)	IVW	60.6988	0.142874
1	Anorexia	Accelerometer-based sedentary behaviour (G2)	MR Egger	58.6416	0.162829
1	Autism	Self-reported moderate-vigorous PA (G1)	IVW	38.7153	0.00311125
1	Autism	Self-reported moderate-vigorous PA (G1)	MR Egger	37.9586	0.00249018
1	Autism	Self-reported moderate-vigorous PA (G2)	IVW	216.563	2.16825e-07
1	Autism	Self-reported moderate-vigorous PA (G2)	MR Egger	216.284	1.70219e-07
1	Autism	Accelerometer-based PA, mean acceleration (G1)	IVW	18.8037	0.00882496
1	Autism	Accelerometer-based PA, mean acceleration (G1)	MR Egger	18.7828	0.00454665
1	Autism	Accelerometer-based PA, mean acceleration (G2)	IVW	117.138	0.00171749
1	Autism	Accelerometer-based PA, mean acceleration (G2)	MR Egger	112.642	0.00322387
1	Autism	Accelerometer-based moderate PA (G2)	IVW	83.9441	2.57106e-05
1	Autism	Accelerometer-based moderate PA (G2)	MR Egger	81.536	3.39585e-05
1	Autism	Accelerometer-based walking (G2)	IVW	20.8018	0.994754
1	Autism	Accelerometer-based walking (G2)	MR Egger	20.7151	0.992835
1	Autism	Accelerometer-based sedentary behavior (G1)	IVW	2.65869	0.447292
1	Autism	Accelerometer-based sedentary behavior (G1)	MR Egger	2.20058	0.332774
1	Autism	Accelerometer-based sedentary behavior (G2)	IVW	78.2607	0.0393329
1	Autism	Accelerometer-based sedentary behavior (G2)	MR Egger	76.666	0.0422239
1	Bipolar disorder	Self-reported moderate-vigorous PA (G1)	IVW	66.7986	1.56057e-07
1	Bipolar disorder	Self-reported moderate-vigorous PA (G1)	MR Egger	52.8623	1.50236e-05
1	Bipolar disorder	Self-reported moderate-vigorous PA (G2)	IVW	264.556	7.18278e-12
1	Bipolar disorder	Self-reported moderate-vigorous PA (G2)	MR Egger	262.311	8.96449e-12
1	Bipolar disorder	Accelerometer-based PA, mean acceleration (G1)	IVW	20.3508	0.00485981
1	Bipolar disorder	Accelerometer-based PA, mean acceleration (G1)	MR Egger	19.9189	0.00286298
1	Bipolar disorder	Accelerometer-based PA, mean acceleration (G2)	IVW	165.107	2.25691e-08
1	Bipolar disorder	Accelerometer-based PA, mean acceleration (G2)	MR Egger	164.439	1.82061e-08
1	Bipolar disorder	Accelerometer-based moderate PA (G2)	IVW	51.8664	0.0255392
1	Bipolar disorder	Accelerometer-based moderate PA (G2)	MR Egger	46.8237	0.0560515
1	Bipolar disorder	Accelerometer-based walking (G2)	IVW	79.1384	0.000102462
1	Bipolar disorder	Accelerometer-based walking (G2)	MR Egger	74.8611	0.000227761
1	Bipolar disorder	Accelerometer-based sedentary behaviour (G1)	IVW	7.2521	0.064282
1	Bipolar disorder	Accelerometer-based sedentary behaviour (G1)	MR Egger	7.24679	0.0266919
1	Bipolar disorder	Accelerometer-based sedentary behaviour (G2)	IVW	142.633	3.75981e-10
1	Bipolar disorder	Accelerometer-based sedentary behaviour (G2)	MR Egger	142.554	2.29451e-10
1	Birth length	Self-reported moderate-vigorous PA (G1)	IVW	20.5238	0.152747
1	Birth length	Self-reported moderate-vigorous PA (G1)	MR Egger	17.6631	0.222557
1	Birth length	Self-reported moderate-vigorous PA (G2)	IVW	87.9146	0.165152
1	Birth length	Self-reported moderate-vigorous PA (G2)	MR Egger	85.9421	0.18216
1	Birth length	Accelerometer-based PA, mean acceleration (G1)	IVW	1.7532	0.625171
1	Birth length	Accelerometer-based PA, mean acceleration (G1)	MR Egger	0.690732	0.707961
1	Birth length	Accelerometer-based PA, mean acceleration (G2)	IVW	51.2721	0.0901895
1	Birth length	Accelerometer-based PA, mean acceleration (G2)	MR Egger	50.1692	0.0894017
1	Birth length	Accelerometer-based moderate PA (G2)	IVW	8.3849	0.868326
1	Birth length	Accelerometer-based moderate PA (G2)	MR Egger	8.02898	0.841707
1	Birth length	Accelerometer-based walking (G2)	IVW	21.2838	0.380603
1	Birth length	Accelerometer-based walking (G2)	MR Egger	21.1664	0.327681
1	Birth length	Accelerometer-based sedentary behaviour (G1)	IVW	4.80352	0.0284016
1	Birth length	Accelerometer-based sedentary behaviour (G2)	IVW	23.793	0.641774
1	Birth length	Accelerometer-based sedentary behaviour (G2)	MR Egger	23.6838	0.594039
1	Cannabis use disorder	Self-reported moderate-vigorous PA (G1)	IVW	17.1887	0.510171
1	Cannabis use disorder	Self-reported moderate-vigorous PA (G1)	MR Egger	14.6246	0.622504
1	Cannabis use disorder	Self-reported moderate-vigorous PA (G2)	IVW	144.244	0.0575554
1	Cannabis use disorder	Self-reported moderate-vigorous PA (G2)	MR Egger	144.055	0.0517803
1	Cannabis use disorder	Accelerometer-based PA, mean acceleration (G1)	IVW	3.65017	0.819074
1	Cannabis use disorder	Accelerometer-based PA, mean acceleration (G1)	MR Egger	3.43967	0.751978
1	Cannabis use disorder	Accelerometer-based PA, mean acceleration (G2)	IVW	84.8149	0.205319
1	Cannabis use disorder	Accelerometer-based PA, mean acceleration (G2)	MR Egger	84.6205	0.187103
1	Cannabis use disorder	Accelerometer-based moderate PA (G2)	IVW	36.4924	0.445774
1	Cannabis use disorder	Accelerometer-based moderate PA (G2)	MR Egger	36.269	0.409269
1	Cannabis use disorder	Accelerometer-based walking (G2)	IVW	53.1713	0.0413752
1	Cannabis use disorder	Accelerometer-based walking (G2)	MR Egger	53.0731	0.0331385
1	Cannabis use disorder	Accelerometer-based sedentary behaviour (G1)	IVW	3.07761	0.544923
1	Cannabis use disorder	Accelerometer-based sedentary behaviour (G1)	MR Egger	2.83752	0.41736
1	Cannabis use disorder	Accelerometer-based sedentary behaviour (G2)	IVW	61.594	0.348758
1	Cannabis use disorder	Accelerometer-based sedentary behaviour (G2)	MR Egger	59.2397	0.393821
1	Cigarette Smoking	Self-reported moderate-vigorous PA (G1)	IVW	25.7564	0.018327
1	Cigarette Smoking	Self-reported moderate-vigorous PA (G1)	MR Egger	23.977	0.0204881
1	Cigarette Smoking	Self-reported moderate-vigorous PA (G2)	IVW	124.103	0.0144627
1	Cigarette Smoking	Self-reported moderate-vigorous PA (G2)	MR Egger	124.012	0.0122433
1	Cigarette Smoking	Accelerometer-based PA, mean acceleration (G1)	IVW	2.01932	0.846465
1	Cigarette Smoking	Accelerometer-based PA, mean acceleration (G1)	MR Egger	1.81654	0.769455
1	Cigarette Smoking	Accelerometer-based PA, mean acceleration (G2)	IVW	94.0207	0.000444822
1	Cigarette Smoking	Accelerometer-based PA, mean acceleration (G2)	MR Egger	93.6066	0.000356877
1	Cigarette Smoking	Accelerometer-based moderate PA (G2)	IVW	35.9654	0.116058
1	Cigarette Smoking	Accelerometer-based moderate PA (G2)	MR Egger	32.5495	0.175574
1	Cigarette Smoking	Accelerometer-based walking (G2)	IVW	45.3559	0.192103
1	Cigarette Smoking	Accelerometer-based walking (G2)	MR Egger	44.3038	0.190719
1	Cigarette Smoking	Accelerometer-based sedentary behaviour (G1)	IVW	0.445816	0.800189
1	Cigarette Smoking	Accelerometer-based sedentary behaviour (G1)	MR Egger	0.445771	0.50435
1	Cigarette Smoking	Accelerometer-based sedentary behaviour (G2)	IVW	43.8593	0.836288
1	Cigarette Smoking	Accelerometer-based sedentary behaviour (G2)	MR Egger	43.5752	0.818664
1	Depression	Self-reported moderate-vigorous PA (G1)	IVW	42.8766	0.000833006
1	Depression	Self-reported moderate-vigorous PA (G1)	MR Egger	40.8948	0.000966274
1	Depression	Self-reported moderate-vigorous PA (G2)	IVW	195.691	2.60092e-05
1	Depression	Self-reported moderate-vigorous PA (G2)	MR Egger	195.2	2.22755e-05
1	Depression	Accelerometer-based PA, mean acceleration (G1)	IVW	4.33711	0.631157
1	Depression	Accelerometer-based PA, mean acceleration (G1)	MR Egger	3.10682	0.683522
1	Depression	Accelerometer-based PA, mean acceleration (G2)	IVW	113.322	0.00356866
1	Depression	Accelerometer-based PA, mean acceleration (G2)	MR Egger	109.823	0.00544044
1	Depression	Accelerometer-based moderate PA (G2)	IVW	36.836	0.430033
1	Depression	Accelerometer-based moderate PA (G2)	MR Egger	36.8346	0.383994
1	Depression	Accelerometer-based walking (G2)	IVW	62.7632	0.0205268
1	Depression	Accelerometer-based walking (G2)	MR Egger	62.0874	0.018341
1	Depression	Accelerometer-based sedentary behaviour (G1)	IVW	2.98244	0.39434
1	Depression	Accelerometer-based sedentary behaviour (G1)	MR Egger	2.87238	0.237832
1	Depression	Accelerometer-based sedentary behaviour (G2)	IVW	63.1243	0.366534
[truncated: 233 more rows]

## Sheet: eTable8
eTable8. Intercept of MR-Egger regression.
[truncated: 178 more rows]

## Sheet: eTable9
eTable9. Steiger directionality tests.
[truncated: 227 more rows]

[truncated: 2 more sheets: eTable10, eTable11]
